# Supplementary material for: Homoplastic single nucleotide polymorphisms contributed to phenotypic diversity in Mycobacterium tuberculosis
Source: Sci Rep. 2020 May 15;10:8024. doi: 10.1038/s41598-020-64895-4 (PMC7229016; doi:10.1038/s41598-020-64895-4)
Supplement: Supplementary file 2 — Supplementary Information2. [file 41598_2020_64895_MOESM2_ESM.xlsx]

## Sheet: nsSNPS in 8 func categories
Table S1.1 The homoplastic nonsynonymous SNPs found in 8 different functional categories
SNP position	Gene (Rv)	Gene name	Nucleotide change	Amino acid change	Functional annotation	Functional group	Antigenicity	Virulence	No. of isolates	No. of mutants distributed in				Predicted effect on protein function
										L1	L2	L3	L4	Polyphen-1	SIFT	SNAP
13275	Rv0010c	Rv0010c	A284G	Tyr95Cys	Probable conserved membrane protein	Cell wall and cell process	Y	N	236	236	0	0	0	A	A	N
13482	Rv0010c	Rv0010c	C77T	Ala26Val	Probable conserved membrane protein	Cell wall and cell process	Y	N	282	282	0	0	0	N	N	N
42332	Rv0039c	Rv0039c	T20G	Leu7Arg	Possible conserved transmembrane protein	Cell wall and cell process	N	N	29	29	0	0	0	A	A	A
70267	Rv0064	Rv0064	G1648T	Val550Phe	Possible conserved transmembrane protein	Cell wall and cell process	N	N	1011	480	520	11	0	A	N	N
137673	Rv0113	gmhA	G355A	Ala119Thr	Probable sedoheptulose-7-phosphate isomerase GmhA	Cell wall and cell process	N	N	109	108	1	0	0	N	A	N
140857	Rv0116c	ldtA	G166A	Val56Met	L,D-transpeptidase LdtA, Involved in peptidoglycan synthesis	Cell wall and cell process	N	N	236	236	0	0	0	A	A	N
156412	Rv0128	Rv0128	C746T	Thr249Ile	Probable conserved transmembrane protein	Cell wall and cell process	N	N	20	20	0	0	0	N/A	A	A
207226	Rv0175	Rv0175	T413C	Met138Thr	Conserved Mce associated membrane protein	Cell wall and cell process	N	N	9	6	0	0	3	N	N	N
283433	Rv0236c	aftD	G3419A	Arg1140His	Possible arabinofuranosyltransferase AftD	Cell wall and cell process	N	N	29	29	0	0	0	A	N	N
351876	Rv0288	esxH	C29T	Ala10Val	Low molecular weight protein antigen 7 EsxH (TB10.4)	Cell wall and cell process	Y	N	33	33	0	0	0	A	A	A
410280	Rv0341	iniB	T919G	Leu307Val	Isoniazid inductible gene protein IniB	Cell wall and cell process	Y	N	8	0	8	0	0	N/A	A	N
477737	Rv0399c	lpqK	G820A	Ala274Thr	Possible conserved lipoprotein LpqK	Cell wall and cell process	N	N	14	0	12	0	2	A	N	N
505843	Rv0419	lpqM	A758G	Glu253Gly	Possible lipoprotein peptidase	Cell wall and cell process	N	N	11	2	9	0	0	N	N	N
628895	Rv0537c	Rv0537c	C837A	Phe279Leu	Possible conserved membrane protein	Cell wall and cell process	N	N	22	14	0	0	8	N	N	N
629350	Rv0537c	Rv0537c	A382C	Thr128Pro	Possible conserved membrane protein	Cell wall and cell process	N	N	5	0	5	0	0	A	A	A
710489	Rv0615	Rv0615	G145T	Gly49Trp	Probable integral membrane protein	Cell wall and cell process	N	N	6	6	0	0	0	A	A	A
714784	Rv0621	Rv0621	G583A	Gly195Ser	possible membrane protein	Cell wall and cell process	N	N	6	6	0	0	0	N	N	A
964618	Rv0867c	rpfA	A918C	Glu306Asp	Possible resuscitation-promoting factor RpfA	Cell wall and cell process	N	N	65	3	0	0	62	N/A	N	N
988348	Rv0888	Rv0888	C1116G	Tyr372*	Probable exported protein	Cell wall and cell process	Y	N	9	9	0	0	0
1013391	Rv0908	ctpe	G1661C	Gly554Ala	Probable metal cation transporter ATPase P-type CtpE	Cell wall and cell process	N	N	7	0	7	0	0	N	N	N
1031333	Rv0924c	mntH	G532A	Val178Met	Divalent cation-transport integral membrane protein	Cell wall and cell process	N	N	11	11	0	0	0	A	A	N
1035797	Rv0928	pstS3	T895G	Phe299Val	Periplasmic phosphate-binding lipoprotein PstS3	Cell wall and cell process	Y	N	236	236	0	0	0	N	N	N
1080192	Rv0969	ctpV	G1450A	Asp484Asn	Probable metal cation transporter P-type ATPase CtpV	Cell wall and cell process	N	Y	1010	478	521	11	0	N	N	N
1103046	Rv0987	Rv0987	G505C	Val169Leu	Adhesion component transport transmembrane protein ABC transporter	Cell wall and cell process	N	N	19	7	12	0	0	N	N	N
1103656	Rv0987	Rv0987	C1115T	Ala372Val	Adhesion component transport transmembrane protein ABC transporter	Cell wall and cell process	N	N	279	0	279	0	0	N	A	A
1104690	Rv0987	Rv0987	T2149G	Phe717Val	adhesion component transport transmembrane protein ABC transporter	Cell wall and cell process	N	N	1011	479	521	11	0	A	N	N
1160761	Rv1037c	esxI	C68T	Ser23Leu	Putative ESAT-6 like protein EsxI	Cell wall and cell process	Y	N	7	4	1	0	2	N	N	A
1160770	Rv1037c	esxI	A59T	Gln20Leu	Putative ESAT-6 like protein EsxI	Cell wall and cell process	Y	N	493	234	254	4	1	N	N	A
1160980	Rv1038c	esxJ	A172G	Thr58Ala	ESAT-6 like protein EsxJ	Cell wall and cell process	Y	N	11	0	0	0	11	N	A	A
1187008	Rv1064c	lpqV	G316A	Gly106Arg	Possible lipoprotein LpqV	Cell wall and cell process	N	N	5	5	0	0	0	A	N	A
1297397	Rv1166	lpqW	G1246A	Gly416Ser	Probable conserved lipoprotein LpqW	Cell wall and cell process	N	N	98	98	0	0	0	A	A	N
1340665	Rv1197	esxK	T7A	Ser3Thr	ESAT-6 like protein EsxK	Cell wall and cell process	Y	N	10	4	1	0	5	N	N	N
1341040	Rv1198	esxL	C35A	Ala12Asp	ESAT-6 like protein EsxL, substrate of ESX-5 system	Cell wall and cell process	Y	N	316	316	0	0	0	A	A	A
1341064	Rv1198	esxL	A59T	Gln20Leu	ESAT-6 like protein EsxL, substrate of ESX-5 system	Cell wall and cell process	Y	N	36	29	7	0	0	A	N	A
1341070	Rv1198	esxL	G65C	Gly22Ala	ESAT-6 like protein EsxL, substrate of ESX-5 system	Cell wall and cell process	Y	N	6	6	0	0	0	N	N	N
1341073	Rv1198	esxL	T68C	Leu23Ser	ESAT-6 like protein EsxL, substrate of ESX-5 system	Cell wall and cell process	Y	N	17	6	0	0	11	A	N	N
1341099	Rv1198	esxL	A94G	Ile32Val	ESAT-6 like protein EsxL, substrate of ESX-5 system	Cell wall and cell process	Y	N	57	29	24	2	2	N	N	N
1341102	Rv1198	esxL	C97T	Arg33Cys	ESAT-6 like protein EsxL, substrate of ESX-5 system	Cell wall and cell process	Y	N	56	43	6	2	5	A	A	A
1341103	Rv1198	esxL	G98C	Arg33Pro	ESAT-6 like protein EsxL, substrate of ESX-5 system	Cell wall and cell process	Y	N	57	44	6	2	5	A	A	A
1341114	Rv1198	esxL	A109G	Thr37Ala	ESAT-6 like protein EsxL, substrate of ESX-5 system	Cell wall and cell process	Y	N	67	32	19	2	14	A	N	N
1341120	Rv1198	esxL	A115G	Ser39Gly	ESAT-6 like protein EsxL, substrate of ESX-5 system	Cell wall and cell process	Y	N	74	33	36	2	3	A	N	N
1341148	Rv1198	esxL	C143T	Ala48Val	ESAT-6 like protein EsxL, substrate of ESX-5 system	Cell wall and cell process	Y	N	44	2	41	0	1	N	N	N
1341174	Rv1198	esxL	T169G	Leu57Val	ESAT-6 like protein EsxL, substrate of ESX-5 system	Cell wall and cell process	Y	N	14	2	10	0	2	A	A	A
1434136	Rv1281c	oppD	G1136A	Gly379Asp	Oligopeptide-transport ATP-binding protein ABC transporter	Cell wall and cell process	N	N	6	6	0	0	0	N	N	N
1555754	Rv1382	Rv1382	C278G	Pro93Arg	Probable export or membrane protein	Cell wall and cell process	N	N	6	5	1	0	0	N	N	N
1611554	Rv1433	Rv1433	G121A	Val41Met	Possible conserved exported protein	Cell wall and cell process	N	N	29	29	0	0	0	N	A	N
1699849	Rv1508c	Rv1508c	C46T	Pro16Ser	Probable membrane protein	Cell wall and cell process	N	N	1011	480	520	11	0	N/A	N	N
1709432	Rv1517	Rv1517	C562T	Leu188Phe	Conserved hypothetical transmembrane protein	Cell wall and cell process	N	N	1029	480	520	11	18	N	N	N
1714837	Rv1522c	mmpL12	G2776A	Gly926Ser	Conserved transmembrane transport protein	Cell wall and cell process	N	N	97	97	0	0	0	A	A	A
1716472	Rv1522c	mmpL12	T1141C	Ser381Pro	Conserved transmembrane transport protein	Cell wall and cell process	N	N	1011	480	520	11	0	N	N	N
1903091	Rv1678	Rv1678	C695T	Ala232Val	Probable conserved integral membrane transport protein	Cell wall and cell process	N	N	8	6	2	0	0	N	N	N
1911640	Rv1686c	Rv1686c	C442A	Leu148Met	Conserved integral membrane protein ABC transporter	Cell wall and cell process	N	N	9	2	7	0	0	N	N	N
1930895	Rv1704c	cycA	C562G	Pro188Ala	Probable D-serine/alanine/glycine transporter protein	Cell wall and cell process	Y	N	14	1	13	0	0	N	A	N
2030836	Rv1793	esxN	T143C	Val48Ala	Putative ESAT-6 like protein EsxN	Cell wall and cell process	Y	N	6	5	0	0	1	N	N	N
2127263	Rv1877	Rv1877	G1360A	Ala454Thr	Probable conserved integral membrane protein	Cell wall and cell process	Y	N	34	0	34	0	0	N	A	N
2223144	Rv1979c	Rv1979c	A21C	Arg7Ser	Possible conserved permease	Cell wall and cell process	Y	Y	77	77	0	0	0	N	A	N
2310038	Rv2051c	ppm1	A718G	Thr240Ala	Polyprenol-monophosphomannose synthase	Cell wall and cell process	N	Y	38	0	1	0	37	N	N	N
2331789	Rv2075c	Rv2075c	C1091A	Pro364Gln	Possible hypothetical exported or envelope protein	Cell wall and cell process	Y	N	1011	479	521	11	0	N	N	N
2436851	Rv2174	mptA	G943A	Val315Ile	Mannosyltransferase, likely involved in lipomannan synthesis	Cell wall and cell process	N	N	29	29	0	0	0	N	N	N
2573645	Rv2301	cut2	G631C	Ala211Pro	Probable cutinase Cut2	Cell wall and cell process	N	N	17	0	0	0	17	A	A	N
2624388	Rv2345	Rv2345	C568T	Arg190Cys	Possible conserved transmembrane protein	Cell wall and cell process	N	N	29	29	0	0	0	A	A	A
2626018	Rv2346c	esxO	A155G	Glu52Gly	Putative ESAT-6 like protein EsxO	Cell wall and cell process	N	N	535	28	503	0	4	N	N	A
2626030	Rv2346c	esxO	T143C	Val48Ala	Putative ESAT-6 like protein EsxO	Cell wall and cell process	N	N	5	5	0	0	0	N	N	N
2626105	Rv2346c	esxO	T68C	Leu23Ser	Putative ESAT-6 like protein EsxO	Cell wall and cell process	N	N	373	373	0	0	0	N	N	N
2626108	Rv2346c	esxO	G65C	Gly22Ala	Putative ESAT-6 like protein EsxO	Cell wall and cell process	N	N	360	360	0	0	0	N	N	N
2626138	Rv2346c	esxO	C35A	Ala12Asp	Putative ESAT-6 like protein EsxO	Cell wall and cell process	N	N	6	6	0	0	0	N	A	A
2626513	Rv2347c	esxP	A7T	Thr3Ser	Putative ESAT-6 like protein EsxP	Cell wall and cell process	N	N	553	18	477	9	49	N	N	N
2647905	Rv2366c	Rv2366c	C463T	Arg155Cys	Probable conserved transmembrane protein	Cell wall and cell process	N	N	281	0	281	0	0	A	A	N
2648070	Rv2366c	Rv2366c	G298A	Val100Ile	Probable conserved transmembrane protein	Cell wall and cell process	N	N	12	3	0	0	9	N	N	N
2866578	Rv2543	lppA	C111A	His37Gln	Probable conserved lipoprotein LppA	Cell wall and cell process	N	N	7	6	1	0	0	N	N	N
2866580	Rv2543	lppA	A113G	Asn38Ser	Probable conserved lipoprotein LppA	Cell wall and cell process	N	N	7	6	1	0	0	N	N	A
2866607	Rv2543	lppA	G140A	Gly47Asp	Probable conserved lipoprotein LppA	Cell wall and cell process	N	N	511	1	509	0	1	N	N	N
2866876	Rv2543	lppA	A409G	Ile137Val	Probable conserved lipoprotein LppA	Cell wall and cell process	N	N	407	1	406	0	0	N	N	N
2866880	Rv2543	lppA	C413T	Ala138Val	Probable conserved lipoprotein LppA	Cell wall and cell process	N	N	434	1	433	0	0	N	N	A
2866882	Rv2543	lppA	G415A	Ala139Thr	Probable conserved lipoprotein LppA	Cell wall and cell process	N	N	452	1	451	0	0	N	N	N
2867254	Rv2544	lppB	A131G	His44Arg	Probable conserved lipoprotein LppB	Cell wall and cell process	Y	N	11	0	8	3	0	A	N	N
2867263	Rv2544	lppB	G140A	Gly47Asp	Probable conserved lipoprotein LppB	Cell wall and cell process	Y	N	465	3	451	10	1	N	N	N
2867298	Rv2544	lppB	C175A	His59Asn	Probable conserved lipoprotein LppB	Cell wall and cell process	N	N	776	269	506	0	1	A	N	A
2867347	Rv2544	lppB	A224G	Gln75Arg	Probable conserved lipoprotein LppB	Cell wall and cell process	Y	N	583	267	316	0	0	A	N	N
2951738	Rv2625c	Rv2625c	C766T	His256Tyr	Probable conserved transmembrane alanine and leucine rich protein	Cell wall and cell process	N	N	6	6	0	0	0	A	N	N
3003115	Rv2685	arsB1	C1133G	Ala378Gly	Probable arsenic-transport integral membrane protein ArsB1	Cell wall and cell process	N	N	1009	480	518	11	0	N	N	N
3005014	Rv2688c	Rv2688c	T637C	Cys213Arg	Antibiotic-transport ATP-binding protein ABC transporter	Cell wall and cell process	N	N	10	0	10	0	0	A	A	A
3005185	Rv2688c	Rv2688c	C466A	Pro156Thr	Antibiotic-transport ATP-binding protein ABC transporter	Cell wall and cell process	N	N	1160	480	518	10	152	A	N	N
3056767	Rv2743c	Rv2743c	C466A	Pro156Thr	Possible conserved transmembrane alanine rich protein	Cell wall and cell process	N	N	78	0	78	0	0	N	A	N
3138245	Rv2832c	ugpC	C937T	Gln313*	Sn-glycerol-3-phosphate transport ATP-binding protein ABC transporter	Cell wall and cell process	N	N	237	237	0	0	0	N/A	N/A	N/A
3187201	Rv2875	mpt70	G172C	Asp58His	Major secreted immunogenic protein	Cell wall and cell process	Y	N	12	10	2	0	0	A	A	A
3214869	Rv2905	lppW	A242G	Gln81Arg	Probable conserved alanine rich lipoprotein	Cell wall and cell process	N	N	281	0	281	0	0	N	N	N
3236497	Rv2922c	smc	T1310A	Val437Glu	Chromosome partition protein Smc	Cell wall and cell process	N	N	28	17	0	11	0	N	N	N
3236941	Rv2922c	smc	C866T	Thr289Ile	Chromosome partition protein Smc	Cell wall and cell process	N	N	6	0	1	0	5	N	N	N
3336825	Rv2981c	ddlA	A1093G	Thr365Ala	Probable D-alanine--D-alanine ligase DdlA	Cell wall and cell process	Y	N	1163	479	521	11	152	A	N	N
3378828	Rv3019c	esxR	G174T	Trp58Cys	Secreted ESAT-6 like protein EsxR	Cell wall and cell process	Y	N	319	319	0	0	0	A	A	A
4060201	Rv3619c	esxV	C68T	Ser23Leu	Putative ESAT-6 like protein EsxV	Cell wall and cell process	Y	N	811	348	355	9	99	N	N	A
4060210	Rv3619c	esxV	A59T	Gln20Leu	Putative ESAT-6 like protein EsxV	Cell wall and cell process	Y	N	724	308	322	8	86	N	N	A
4060420	Rv3620c	esxW	A172G	Thr58Ala	Putative ESAT-6 like protein EsxW	Cell wall and cell process	Y	N	7	4	3	0	0	N	N	N
4060588	Rv3620c	esxW	A4G	Thr2Ala	Putative ESAT-6 like protein EsxV	Cell wall and cell process	N	N	536	0	509	0	27	N	N	N
4105132	Rv3665c	dppB	A326G	Glu109Gly	Probable dipeptide-transport integral membrane protein ABC transporter	Cell wall and cell process	N	Y	7	1	0	0	6	N	A	N
4195004	Rv3743c	ctpJ	G370T	Val124Leu	Probable cation transporter P-type ATPase	Cell wall and cell process	N	N	230	230	0	0	0	N	N	N
4247429	Rv3795	embB	A916G	Met306Val	Integral membrane indolylacetylinositol arabinosyltransferase	Cell wall and cell process	Y	N	10	4	4	2	0	N	N	N
4248003	Rv3795	embB	A1490G	Gln497Arg	Integral membrane indolylacetylinositol arabinosyltransferase	Cell wall and cell process	Y	N	11	1	10	0	0	A	N	A
4248359	Rv3795	embB	C1846A	Pro616Thr	Integral membrane indolylacetylinositol arabinosyltransferase	Cell wall and cell process	Y	N	29	29	0	0	0	N	N	N
4286253	Rv3821	Rv3821	A281G	His94Arg	Probable conserved integral membrane protein	Cell wall and cell process	N	N	24	24	0	0	0	A	N	N
4345145	Rv3869	eccB1	C107T	Pro36Leu	ESX-1 secretion-associated protein	Cell wall and cell process	N	Y	14	14	0	0	0	A	A	A
4346710	Rv3870	eccCa1	T230G	Ile77Ser	ESX conserved component EccCa1.	Cell wall and cell process	N	Y	13	13	0	0	0	N	A	N
4356054	Rv3877	eccD1	G1048T	Val350Leu	ESX conserved component EccD1	Cell wall and cell process	N	Y	59	59	0	0	0	N	N	N
4357597	Rv3879c	espK	G2186C	Cys729Ser	ESX-1 secretion-associated protein EspK	Cell wall and cell process	Y	N	1028	480	519	11	18	N	N	N
4361921	Rv3881c	espB	C5T	Thr2Met	ESX-1 secretion-associated protein EspB	Cell wall and cell process	Y	Y	11	9	2	0	0	A	A	N
4362480	Rv3882c	eccE1	G941C	Arg314Pro	ESX conserved component EccE1	Cell wall and cell process	N	N	13	13	0	0	0	N	N	N
4365424	Rv3884c	eccA2	T1415C	Phe472Ser	ESX conserved component EccA2	Cell wall and cell process	N	N	7	7	0	0	0	A	A	N
4370895	Rv3887c	eccD2	G790A	Ala264Thr	ESX conserved component EccD2	Cell wall and cell process	Y	N	13	13	0	0	0	N	N	N
4377272	Rv3894c	eccC2	G3181A	Glu1061Lys	ESX conserved component EccC2	Cell wall and cell process	N	N	6	0	0	0	6	N	A	N
4386702	Rv3901c	Rv3901c	C113G	Ala38Gly	Possible membrane protein	Cell wall and cell process	N	N	20	20	0	0	0	N	N	A
4386768	Rv3901c	Rv3901c	C47T	Thr16Ile	Possible membrane protein	Cell wall and cell process	N	N	18	18	0	0	0	N	A	A
4386774	Rv3901c	Rv3901c	G41A	Gly14Asp	Possible membrane protein	Cell wall and cell process	N	N	10	10	0	0	0	N	N	N
4407944	Rv3919c	gid	C259T	Gln87*	Probable glucose-inhibited division protein B Gid	Cell wall and cell process	N	N	9	9	0	0	0
4407980	Rv3919c	gid	C223A	Pro75Thr	Probable glucose-inhibited division protein B, Gid	Cell wall and cell process	N	N	7	4	3	0	0	A	A	A
4409660	Rv3921c	Rv3921c	G410T	Gly137Val	Probable conserved transmembrane protein	Cell wall and cell process	N	N	236	236	0	0	0	A	A	N
39623	Rv0036c	Rv0036c	G207C	Met69Ile	Conserved hypotheticals	Conserved hypothetical protein	N	N	109	109	0	0	0
60215	Rv0057	Rv0057	C320T	Ala107Val	Conserved hypotheticals	Conserved hypothetical protein	N	N	81	78	2	0	1
65150	Rv0061c	Rv0061c	G201A	Trp67*	Conserved hypotheticals	Conserved hypothetical protein	N	N	517	8	509	0	0
131035	Rv0108c	Rv0108c	A70G	Ile24Val	Conserved hypotheticals	Conserved hypothetical protein	N	N	9	9	0	0	0
225500	Rv0193c	Rv0193c	G1072A	Gly358Ser	Conserved hypotheticals	Conserved hypothetical protein	N	N	18	13	2	2	1
225668	Rv0193c	Rv0193c	G904A	Gly302Ser	Conserved hypotheticals	Conserved hypothetical protein	N	N	481	480	1	0	0
249522	Rv0209	Rv0209	T485C	Val162Ala	Conserved hypotheticals	Conserved hypothetical protein	N	N	904	372	521	11	0
250952	Rv0210	Rv0210	G833A	Arg278Gln	Conserved hypotheticals	Conserved hypothetical protein	N	N	230	230	0	0	0
309756	Rv0257	Rv0257	C58T	Arg20Cys	Conserved hypotheticals	Conserved hypothetical protein	N	N	237	237	0	0	0
357136	Rv0293c	Rv0293c	G929T	Gly310Val	Conserved hypotheticals	Conserved hypothetical protein	N	N	8	8	0	0	0
379505	Rv0311	Rv0311	T334G	Cys112Gly	Conserved hypotheticals	Conserved hypothetical protein	N	N	18	18	0	0	0
435342	Rv0356c	Rv0356c	G133A	Asp45Asn	Conserved hypotheticals	Conserved hypothetical protein	N	N	8	1	7	0	0
445780	Rv0368c	Rv0368c	G746A	Arg249His	Conserved hypotheticals	Conserved hypothetical protein	N	N	1010	480	519	11	0
454333	Rv0376c	Rv0376c	A40C	Thr14Pro	Conserved hypotheticals	Conserved hypothetical protein	N	N	533	1	521	11	0
551520	Rv0459	Rv0459	T323C	Leu108Pro	Conserved hypotheticals	Conserved hypothetical protein	N	N	19	19	0	0	0
577018	Rv0487	Rv0487	C232T	Arg78Trp	Conserved hypotheticals	Conserved hypothetical protein	N	N	15	1	2	0	12
593461	Rv0502	Rv0502	A671T	Lys224Met	Conserved hypotheticals	Conserved hypothetical protein	N	N	13	13	0	0	0
621598	Rv0530	Rv0530	C692T	Pro231Leu	Conserved hypotheticals	Conserved hypothetical protein	N	N	280	0	280	0	0
665293	Rv0572c	Rv0572c	T91C	Phe31Leu	Conserved hypotheticals	Conserved hypothetical protein	N	N	1151	468	520	11	152
707813	Rv0613c	Rv0613c	T1703C	Val568Ala	Conserved hypotheticals	Conserved hypothetical protein	N	N	34	0	34	0	0
832109	Rv0740	Rv0740	A334G	Arg112Gly	Conserved hypotheticals	Conserved hypothetical protein	N	N	6	0	0	0	6
842111	Rv0750	Rv0750	C79G	Leu27Val	Conserved hypotheticals	Conserved hypothetical protein	N	N	27	23	0	0	4
881984	Rv0787	Rv0787	T526C	Cys176Arg	Conserved hypotheticals	Conserved hypothetical protein	N	N	7	0	7	0	0
883612	Rv0789c	Rv0789c	G439A	Val147Met	Conserved hypotheticals	Conserved hypothetical protein	N	N	7	5	2	0	0
923067	Rv0831c	Rv0831c	G643A	Gly215Arg	Conserved hypotheticals	Conserved hypothetical protein	N	N	19	19	0	0	0
962065	Rv0862c	Rv0862c	C548T	Ser183Phe	Conserved hypotheticals	Conserved hypothetical protein	N	N	18	3	0	0	15
1147018	Rv1025	Rv1025	A458C	Gln153Pro	Conserved hypotheticals	Conserved hypothetical protein	N	N	7	4	3	0	0
1312065	Rv1179c	Rv1179c	T1235G	Val412Gly	Conserved hypotheticals	Conserved hypothetical protein	N	N	147	0	147	0	0
1334156	Rv1191	Rv1191	C226A	Pro76Thr	Conserved hypotheticals	Conserved hypothetical protein	N	N	12	12	0	0	0
1358901	Rv1215c	Rv1215c	T544A	Tyr182Asn	Conserved hypotheticals	Conserved hypothetical protein	N	N	29	29	0	0	0
1396618	Rv1251c	Rv1251c	G2623T	Glu875*	Conserved hypotheticals	Conserved hypothetical protein	N	N	12	1	0	11	0
1410062	Rv1262c	Rv1262c	C311G	Pro104Arg	Conserved hypotheticals	Conserved hypothetical protein	N	N	481	480	0	0	1
1429218	Rv1278	Rv1278	C1805T	Ala602Val	Conserved hypotheticals	Conserved hypothetical protein	N	N	8	8	0	0	0
1670780	Rv1480	Rv1480	C368T	Ala123Val	Conserved hypotheticals	Conserved hypothetical protein	N	N	8	1	5	2	0
1693561	Rv1502	Rv1502	A638G	Tyr213Cys	Conserved hypotheticals	Conserved hypothetical protein	N	N	1161	478	520	11	152
1706685	Rv1515c	Rv1515c	G842T	Gly281Val	Conserved hypotheticals	Conserved hypothetical protein	N	N	281	0	281	0	0
1710356	Rv1518	Rv1518	C713A	Thr238Lys	Conserved hypotheticals	Conserved hypothetical protein	N	N	236	236	0	0	0
1792777	Rv1592c	Rv1592c	A964G	Ile322Val	Conserved hypotheticals	Conserved hypothetical protein	N	N	1020	480	521	11	8
1934577	Rv1706A	Rv1706A	G73A	Ala25Thr	Conserved hypotheticals	Conserved hypothetical protein	N	N	19	19	0	0	0
1950651	Rv1724c	Rv1724c	A401G	Asp134Gly	Conserved hypotheticals	Conserved hypothetical protein	N	N	277	264	13	0	0
2009346	Rv1775	Rv1775	G175C	Glu59Gln	Conserved hypotheticals	Conserved hypothetical protein	N	N	10	0	9	0	1
2111518	Rv1864c	Rv1864c	C592T	Pro198Ser	Conserved hypotheticals	Conserved hypothetical protein	N	N	12	12	0	0	0
2123181	Rv1873	Rv1873	C8T	Ser3Leu	Conserved hypotheticals	Conserved hypothetical protein	N	N	5	4	0	0	1
2124766	Rv1875	Rv1875	C386T	Ala129Val	Conserved hypotheticals	Conserved hypothetical protein	N	N	230	230	0	0	0
2151378	Rv1904	Rv1904	C425A	Ala142Glu	Conserved hypotheticals	Conserved hypothetical protein	N	N	19	19	0	0	0
2195864	Rv1944c	Rv1944c	C71T	Ala24Val	Conserved hypotheticals	Conserved hypothetical protein	N	N	147	0	147	0	0
2195922	Rv1944c	Rv1944c	A13G	Thr5Ala	Conserved hypotheticals	Conserved hypothetical protein	N	N	9	0	9	0	0
2195923	Rv1944c	Rv1944c	T12G	Asp4Glu	Conserved hypotheticals	Conserved hypothetical protein	N	N	9	0	9	0	0
2201698	Rv1954c	Rv1954c	G47A	Arg16Gln	Conserved hypotheticals	Conserved hypothetical protein	N	N	6	6	0	0	0
2218488	Rv1975	Rv1975	G437C	Ser146Thr	Conserved hypotheticals	Conserved hypothetical protein	N	N	455	455	0	0	0
2245864	Rv2000	Rv2000	C656A	Pro219Gln	Conserved hypotheticals	Conserved hypothetical protein	N	N	510	1	509	0	0
2257767	Rv2008c	Rv2008c	A176G	Asp59Gly	Conserved hypotheticals	Conserved hypothetical protein	N	N	16	0	16	0	0
2281783	Rv2035	Rv2035	A170G	His57Arg	Conserved hypotheticals	Conserved hypothetical protein	N	N	6	6	0	0	0
2316123	Rv2059	Rv2059	C950A	Thr317Lys	Conserved hypotheticals	Conserved hypothetical protein	N	N	279	0	279	0	0
2335075	Rv2078	Rv2078	A17G	Glu6Gly	Conserved hypotheticals	Conserved hypothetical protein	N	N	1163	480	520	11	152
2335494	Rv2079	Rv2079	A140G	Tyr47Cys	Conserved hypotheticals	Conserved hypothetical protein	N	N	1163	480	520	11	152
2338811	Rv2082	Rv2082	A103G	Lys35Glu	Conserved hypotheticals	Conserved hypothetical protein	N	N	520	0	520	0	0
2338961	Rv2082	Rv2082	G253A	Val85Ile	Conserved hypotheticals	Conserved hypothetical protein	N	N	6	0	0	5	1
2338994	Rv2082	Rv2082	G286A	Ala96Thr	Conserved hypotheticals	Conserved hypothetical protein	N	N	14	0	0	11	3
2339255	Rv2082	Rv2082	A547G	Thr183Ala	Conserved hypotheticals	Conserved hypothetical protein	N	N	1001	480	520	1	0
2377223	Rv2117	Rv2117	C76T	Arg26Cys	Conserved hypotheticals	Conserved hypothetical protein	N	N	8	8	0	0	0
2379013	Rv2119	Rv2119	C628T	Leu210Phe	Conserved hypotheticals	Conserved hypothetical protein	N	N	30	30	0	0	0
2393567	Rv2132	Rv2132	G157A	Asp53Asn	Conserved hypotheticals	Conserved hypothetical protein	N	N	230	230	0	0	0
2536892	Rv2264c	Rv2264c	A1459G	Thr487Ala	Conserved hypotheticals	Conserved hypothetical protein	N	N	276	0	276	0	0
2626678	Rv2348c	Rv2348c	T303G	Ile101Met	Conserved hypotheticals	Conserved hypothetical protein	N	N	9	7	0	0	2
2651132	Rv2370c	Rv2370c	T427C	Phe143Leu	Conserved hypotheticals	Conserved hypothetical protein	N	N	229	229	0	0	0
2772728	Rv2469c	Rv2469c	T308C	Ile103Thr	Conserved hypotheticals	Conserved hypothetical protein	N	N	29	29	0	0	0
2807486	Rv2492	Rv2492	C209A	Ala70Asp	Conserved hypotheticals	Conserved hypothetical protein	N	N	1011	480	520	11	0
2831256	Rv2514c	Rv2514c	G83T	Gly28Val	Conserved hypotheticals	Conserved hypothetical protein	N	N	6	1	5	0	0
2838897	Rv2522c	Rv2522c	G645C	Met215Ile	Conserved hypotheticals	Conserved hypothetical protein	N	N	78	0	78	0	0
2888201	Rv2566	Rv2566	T1829C	Leu610Pro	Conserved hypotheticals	Conserved hypothetical protein	N	N	1163	479	521	11	152
2899251	Rv2574	Rv2574	T446C	Phe149Ser	Conserved hypotheticals	Conserved hypothetical protein	N	N	77	77	0	0	0
3024343	Rv2712c	Rv2712c	C986T	Thr329Ile	Conserved hypotheticals	Conserved hypothetical protein	N	N	276	0	276	0	0
3045413	Rv2733c	Rv2733c	C1112T	Ala371Val	Conserved hypotheticals	Conserved hypothetical protein	N	N	55	0	55	0	0
3096395	Rv2787	Rv2787	C1285G	Gln429Glu	Conserved hypotheticals	Conserved hypothetical protein	N	N	12	12	0	0	0
3125331	Rv2818c	Rv2818c	A814G	Arg272Gly	Conserved hypotheticals	Conserved hypothetical protein	N	N	6	6	0	0	0
3132593	Rv2824c	Rv2824c	T122C	Ile41Thr	Conserved hypotheticals	Conserved hypothetical protein	N	N	16	1	0	0	15
3133016	Rv2825c	Rv2825c	G524C	Arg175Thr	Conserved hypotheticals	Conserved hypothetical protein	N	N	33	27	2	0	4
3135909	Rv2828c	Rv2828c	C425T	Pro142Leu	Conserved hypotheticals	Conserved hypothetical protein	N	N	5	0	5	0	0
3135912	Rv2828c	Rv2828c	C422G	Thr141Arg	Conserved hypotheticals	Conserved hypothetical protein	N	N	362	54	293	0	15
3135951	Rv2828c	Rv2828c	C383G	Ser128Trp	Conserved hypotheticals	Conserved hypothetical protein	N	N	326	42	280	4	0
3136335	Rv2828A	Rv2828A	C265T	Arg89Trp	Conserved hypotheticals	Conserved hypothetical protein	N	N	49	20	16	2	11
3308446	Rv2955c	Rv2955c	A100G	Thr34Ala	Conserved hypotheticals	Conserved hypothetical protein	N	N	481	480	0	0	1
3347293	Rv2990c	Rv2990c	G427A	Glu143Lys	Conserved hypotheticals	Conserved hypothetical protein	N	N	237	237	0	0	0
3385542	Rv3026c	Rv3026c	G536C	Arg179Pro	Conserved hypotheticals	Conserved hypothetical protein	N	N	237	237	0	0	0
3446699	Rv3081	Rv3081	C660G	Phe220Leu	Conserved hypotheticals	Conserved hypothetical protein	N	N	514	5	509	0	0
3556275	Rv3190c	Rv3190c	T413C	Leu138Pro	Conserved hypotheticals	Conserved hypothetical protein	N	N	1163	479	521	11	152
3556606	Rv3190c	Rv3190c	C82T	Gln28*	Conserved hypotheticals	Conserved hypothetical protein	N	N	109	109	0	0	0
3851887	Rv3433c	Rv3433c	T1327G	Ser443Ala	Conserved hypotheticals	Conserved hypothetical protein	N	N	1011	479	521	11	0
3863681	Rv3446c	Rv3446c	G851C	Arg284Pro	Conserved hypotheticals	Conserved hypothetical protein	N	N	281	0	281	0	0
4046007	Rv3603c	Rv3603c	G112A	Val38Met	Conserved hypotheticals	Conserved hypothetical protein	N	N	80	0	80	0	0
4078056	Rv3639c	Rv3639c	C395A	Ala132Glu	Conserved hypotheticals	Conserved hypothetical protein	N	N	36	3	33	0	0
4133316	Rv3691	Rv3691	A799T	Thr267Ser	Conserved hypotheticals	Conserved hypothetical protein	N	N	523	2	521	0	0
4197054	Rv3747	Rv3747	G331A	Ala111Thr	Conserved hypotheticals	Conserved hypothetical protein	N	N	6	5	1	0	0
4215433	Rv3770c	Rv3770c	G343A	Ala115Thr	Conserved hypotheticals	Conserved hypothetical protein	N	N	78	0	78	0	0
4234844	Rv3788	Rv3788	T65C	Leu22Ser	Conserved hypotheticals	Conserved hypothetical protein	N	N	230	230	0	0	0
4250012	Rv3796	atsH	T135G	Ser45Arg	Conserved hypotheticals	Conserved hypothetical protein	N	N	30	30	0	0	0
4250089	Rv3796	atsH	C212G	Pro71Arg	Conserved hypotheticals	Conserved hypothetical protein	N	N	14	13	0	0	1
4275386	Rv3811	csp	G589A	Ala197Thr	Conserved hypotheticals	Conserved hypothetical protein	N	N	66	64	0	0	2
4313156	Rv3839	Rv3839	G392A	Arg131Gln	Conserved hypotheticals	Conserved hypothetical protein	N	N	32	21	2	9	0
4386142	Rv3900c	Rv3900c	T167C	Leu56Ser	Conserved hypotheticals	Conserved hypothetical protein	N	N	36	36	0	0	0
4388761	Rv3903c	Rv3903c	C1672T	Pro558Ser	Conserved hypotheticals	Conserved hypothetical protein	N	N	18	17	0	0	1
44768	Rv0041	leuS	A1207G	Arg403Gly	Involved in translation mechanism	Information pathway	N	N	510	1	509	0	0	N	N	A
58976	Rv0054	ssb	C391T	Arg131Cys	Single-strand binding protein Ssb	Information pathway	N	N	16	16	0	0	0	A	N	A
726857	Rv0631c	recC	C1450G	Arg484Gly	Probable exonuclease V	Information pathway	N	N	15	0	15	0	0	N	N	N
761139	Rv0667	rpoB	C1333T	His445Tyr	DNA-directed RNA polymerase (beta chain)	Information pathway	Y	N	18	3	13	0	2	A	A	A
761155	Rv0667	rpoB	C1349T	Ser450Leu	DNA-directed RNA polymerase (beta chain)	Information pathway	Y	N	15	5	6	2	2	A	A	A
781687	Rv0682	rpsL	A128G	Lys43Arg	30S ribosomal protein S12 RpsL	Information pathway	N	N	54	1	49	0	4	N	A	N
781822	Rv0682	rpsL	A263G	Lys88Arg	30S ribosomal protein S12 RpsL	Information pathway	N	N	20	2	17	0	1	N	A	N
812735	Rv0717	rpsN1	T109C	Phe37Leu	30S ribosomal protein S14 RpsN1	Information pathway	N	N	19	19	0	0	0	N	A	A
814850	Rv0721	rpsE	C523T	Leu175Phe	30S ribosomal protein S5 RpsE	Information pathway	N	N	29	29	0	0	0	A	A	N
1400178	Rv1253	deaD	C209T	Pro70Leu	Probable cold-shock DeaD-box protein A homolog DeaD	Information pathway	Y	N	6	0	6	0	0	A	A	A
1446733	Rv1292	argS	G355A	Ala119Thr	Arginyl-tRNA synthetase ArgS	Information pathway	N	N	78	0	78	0	0	N	N	N
1453996	Rv1297	rho	C793G	Arg265Gly	Transcription termination factor	Information pathway	N	N	109	109	0	0	0	N	A	A
1859989	Rv1650	pheT	C232T	Arg78Trp	Phenylalanyl-tRNA synthetase	Information pathway	N	N	482	480	2	0	0	A	A	N
1919945	Rv1696	recN	C263T	Ser88Leu	Probable DNA repair protein RecN	Information pathway	N	N	237	237	0	0	0	N	N	N
3048912	Rv2736c	recX	G175C	Val59Leu	Regulatory protein RecX	Information pathway	Y	N	281	0	281	0	0	N	N	N
3143364	Rv2836c	dinF	G265A	Glu89Lys	Possible DNA-damage-inducible protein F DinF	Information pathway	N	N	6	6	0	0	0	N	A	N
3151912	Rv2845c	proS	A1039G	Ile347Val	Probable prolyl-tRNA synthetase ProS	Information pathway	N	N	10	1	0	0	9	N	N	N
3327780	Rv2973c	recG	G2167A	Ala723Thr	Probable ATP-dependent DNA helicase	Information pathway	N	N	265	265	0	0	0	N	N	N
3575374	Rv3201c	Rv3201c	G1663A	Gly555Arg	Probable ATP-dependent DNA helicase	Information pathway	N	N	13	13	0	0	0	N	N	N
3577497	Rv3202c	Rv3202c	G2704A	Glu902Lys	Possible ATP-dependent DNA helicase	Information pathway	N	N	522	1	521	0	0	N	A	N
4155930	Rv3711c	dnaQ	G800A	Arg267Gln	Probable DNA polymerase III	Information pathway	N	N	22	3	0	0	19	A	N	N
50557	Rv0046c	ino1	A568G	Arg190Gly	Myo-inositol-1-phosphate synthase Ino1	Intermediate and metabolism pathway	N	N	920	372	519	11	18	N	N	N
68001	Rv0063	Rv0063	C1079G	Ala810Gly	Possible oxidoreductase	Intermediate and metabolism pathway	N	N	29	29	0	0	0	N	N	N
166565	Rv0139	Rv0139	A739G	Ile247Val	Possible oxidoreductase	Intermediate and metabolism pathway	N	N	78	0	78	0	0	N	N	N
214598	Rv0183	Rv0183	A511G	Ile171Val	Possible lysophospholipase	Intermediate and metabolism pathway	N	N	24	24	0	0	0	N	N	N
456546	Rv0380c	Rv0380c	G274A	Gly92Arg	Possible RNA methyltransferase (RNA methylase)	Intermediate and metabolism pathway	N	N	95	95	0	0	0	N	N	N
503027	Rv0417	thiG	C662T	Ala221Val	Possible thiamine biosynthesis oxidoreductase	Intermediate and metabolism pathway	N	N	29	29	0	0	0	N	N	N
575907	Rv0486	mshA	C560T	Ala187Val	Glycosyltransferase, involved in mycothiol biosynthesis	Intermediate and metabolism pathway	N	N	281	0	281	0	0	N	N	N
653266	Rv0562	grcC1	T496C	Ser166Pro	Probable polyprenyl-diphosphate synthase GrcC1	Intermediate and metabolism pathway	N	N	7	0	6	0	1	N	N	N
732110	Rv0635	hadA	T181G	Cys61Gly	(3R)-hydroxyacyl-ACP dehydratase subunit HadA	Intermediate and metabolism pathway	N	N	6	5	1	0	0	N	A	N
745848	Rv0648	Rv0648	C3130G	Pro1044Ala	Alpha-mannosidase	Intermediate and metabolism pathway	N	N	29	29	0	0	0	N	N	N
867296	Rv0773c	ggtA	G94A	Asp32Asn	Probable bifunctional acylase GgtA	Intermediate and metabolism pathway	N	N	238	237	0	0	1	A	A	A
899530	Rv0805	Rv0805	A700G	Thr234Ala	Class III cyclic nucleotide phosphodiesterase	Intermediate and metabolism pathway	N	N	44	42	0	2	0	N	N	N
942811	Rv0846c	Rv0846c	G1348T	Val462Leu	Probable oxidase	Intermediate and metabolism pathway	N	N	19	18	1	0	0	N	A	N
945214	Rv0848	cysK2	G277A	Gly93Ser	Possible cysteine synthase a CysK2	Intermediate and metabolism pathway	N	N	1163	479	521	11	152	A	N	N
1100589	Rv0984	moaB2	C130T	His44Tyr	Possible pterin-4-alpha-carbinolamine dehydratase	Intermediate and metabolism pathway	N	N	14	14	0	0	0	N	A	N
1106422	Rv0989c	grcC2	A961G	Ile321Val	Probable polyprenyl-diphosphate synthase GrcC2	Intermediate and metabolism pathway	N	N	1163	480	520	11	152	N	N	N
1233106	Rv1106c	Rv1106c	C851T	Ala284Val	3-beta-hydroxysteroid dehydrogenase	Intermediate and metabolism pathway	N	N	55	0	55	0	0	N	N	N
1265768	Rv1138c	Rv1138c	C721T	Arg241Trp	Possible oxidoreductase	Intermediate and metabolism pathway	N	N	7	7	0	0	0	A	A	A
1372292	Rv1229c	mrp	G658A	Ala220Thr	Probable Mrp-related protein Mrp	Intermediate and metabolism pathway	N	N	13	13	0	0	0	N	N	N
1411568	Rv1263	amiB2	C1138G	Arg380Gly	Probable amidase AmiB2	Intermediate and metabolism pathway	N	N	6	6	0	0	0	N	N	N
1431595	Rv1279	Rv1279	C1534T	His512Tyr	Dehydrogenase FAD flavoprotein oxidoreductase	Intermediate and metabolism pathway	N	N	29	29	0	0	0	N	A	A
1451009	Rv1295	thrC	G313A	Ala105Thr	Threonine synthase	Intermediate and metabolism pathway	N	N	109	109	0	0	0	N	N	N
1460907	Rv1304	atpB	T664C	Phe222Leu	Probable ATP synthase a chain AtpB	Intermediate and metabolism pathway	N	N	112	108	0	0	4	N	N	N
1481185	Rv1319c	Rv1319c	T1317G	Asp439Glu	Possible adenylate cyclase	Intermediate and metabolism pathway	N	N	508	479	1	9	19	N	N	N
1490582	Rv1326c	glgB	A1731T	Glu577Asp	1,4-alpha-glucan branching enzyme GlgB	Intermediate and metabolism pathway	N	N	19	19	0	0	0	N	A	A
1494226	Rv1327c	glgE	T200C	Val67Ala	M1P-dependent maltosyltransferase GlgE	Intermediate and metabolism pathway	N	N	30	30	0	0	0	N	N	N
1570566	Rv1394c	cyp132	G404T	Arg135Leu	Probable cytochrome P450 132 Cyp132	Intermediate and metabolism pathway	N	N	1150	466	521	11	152	N	N	N
1585283	Rv1409	ribG	A90C	Lys30Asn	Bifunctional riboflavin biosynthesis protein	Intermediate and metabolism pathway	N	N	482	480	2	0	0	A	N	N
1585416	Rv1409	ribG	G223A	Val75Met	bifunctional riboflavin biosynthesis protein	Intermediate and metabolism pathway	N	N	19	1	18	0	0	N	A	N
1626857	Rv1447c	zwf2	G106A	Val36Ile	Probable glucose-6-phosphate 1-dehydrogenase Zwf2	Intermediate and metabolism pathway	N	N	11	0	0	0	11	N	N	N
1689349	Rv1498c	Rv1498c	G572A	Arg191His	Probable methyltransferase	Intermediate and metabolism pathway	N	N	1163	480	520	11	152	N	N	N
1689571	Rv1498c	Rv1498c	G350C	Cys117Ser	Probable methyltransferase	Intermediate and metabolism pathway	N	N	15	0	14	0	1	N	N	N
1741352	Rv1538c	ansA	G841A	Gly281Ser	Probable L-aparaginase	Intermediate and metabolism pathway	N	N	279	0	279	0	0	N	N	N
1757820	Rv1552	frdA	C140T	Ser47Leu	Probable fumarate reductase	Intermediate and metabolism pathway	N	N	25	3	22	0	0	A	A	A
1778243	Rv1570	bioD	G385T	Val129Phe	Dethiobiotin synthetase BioD	Intermediate and metabolism pathway	N	N	237	237	0	0	0	A	N	N
2034486	Rv1796	mycP5	C758T	Pro253Leu	Probable proline rich membrane-anchored mycosin	Intermediate and metabolism pathway	N	N	36	1	35	0	0	N	N	A
2034614	Rv1796	mycP5	G886A	Gly296Arg	Probable proline rich membrane-anchored mycosin	Intermediate and metabolism pathway	N	N	8	7	0	0	1	N	N	A
2103687	Rv1855c	Rv1855c	G421A	Ala141Thr	Possible oxidoreductase	Intermediate and metabolism pathway	N	N	15	3	12	0	0	N	A	N
2122395	Rv1872c	lldD2	G757A	Val253Met	Possible L-lactate dehydrogenase (cytochrome)	Intermediate and metabolism pathway	N	N	591	0	521	0	70	N	N	N
2123145	Rv1872c	lldD2	G7A	Val3Ile	Possible L-lactate dehydrogenase (cytochrome)	Intermediate and metabolism pathway	N	N	47	42	0	0	5	N	N	N
2131605	Rv1880c	cyp140	G253A	Glu85Lys	Probable cytochrome P450 140 Cyp140	Intermediate and metabolism pathway	Y	N	17	16	1	0	0	N	N	N
2317696	Rv2062c	cobN	G3058T	Val1020Leu	Cobalamin biosynthesis protein CobN	Intermediate and metabolism pathway	N	N	28	1	0	0	27	N	N	N
2320320	Rv2062c	cobN	G434A	Arg145His	Cobalamin biosynthesis protein CobN	Intermediate and metabolism pathway	N	N	281	0	281	0	0	N	N	N
2372550	Rv2112c	dop	C20G	Pro7Arg	Deamidase of pup Dop	Intermediate and metabolism pathway	N	N	9	1	0	0	8	N/A	A	A
2382716	Rv2124c	metH	G3352A	Glu1118Lys	5-methyltetrahydrofolate--homocystein methyltransferase	Intermediate and metabolism pathway	N	N	29	29	0	0	0	N	N	N
2685597	Rv2391	sirA	G919A	Gly307Ser	Ferredoxin-dependent sulfite reductase	Intermediate and metabolism pathway	N	N	11	0	7	0	4	A	A	N
2774555	Rv2471	aglA	T992C	Val331Ala	Probable alpha-glucosidase AglA (maltase) (glucoinvertase)	Intermediate and metabolism pathway	N	N	225	3	222	0	0	N	A	A
3017255	Rv2702	ppgK	G398A	Arg133His	Polyphosphate glucokinase PpgK	Intermediate and metabolism pathway	N	N	8	1	7	0	0	N	N	N
3017587	Rv2702	ppgK	G730T	Ala244Ser	Polyphosphate glucokinase PpgK	Intermediate and metabolism pathway	N	N	6	1	5	0	0	N	A	N
3040078	Rv2727c	miaA	G692A	Arg231His	tRNA delta(2)-isopentenylpyrophosphate transferase MiaA	Intermediate and metabolism pathway	N	N	237	237	0	0	0	N	A	N
3040582	Rv2727c	miaA	A188G	His63Arg	tRNA delta(2)-isopentenylpyrophosphate transferase MiaA	Intermediate and metabolism pathway	N	N	95	94	0	1	0	N	A	A
3088327	Rv2781c	Rv2781c	G658A	Val220Met	Possible alanine rich oxidoreductase	Intermediate and metabolism pathway	N	N	29	29	0	0	0	N	A	N
3173446	Rv2861c	mapB	C572G	Ala191Gly	Methionine aminopeptidase MapB	Intermediate and metabolism pathway	N	N	98	98	0	0	0	A	A	N
3238090	Rv2922A	acyP	C10T	Pro4Ser	Probable acylphosphatase AcyP	Intermediate and metabolism pathway	N	N	7	1	0	0	6	N	N	N
3304970	Rv2952	Rv2952	A530G	Tyr177Cys	Possible methyltransferase related to PDIM/PGL synthesis	Intermediate and metabolism pathway	N	N	37	0	0	0	37	N	N	N
3355057	Rv2996c	serA1	G13A	Val5Ile	D-3-phosphoglycerate dehydrogenase	Intermediate and metabolism pathway	N	N	25	0	25	0	0	N	N	N
3439649	Rv3077	atsF	C109T	Arg37Cys	Possible hydrolase	Intermediate and metabolism pathway	N	N	6	6	0	0	0	A	A	A
3479561	Rv3111	moaC1	G391A	Asp131Asn	Molybdenum cofactor biosynthesis protein C	Intermediate and metabolism pathway	N	N	481	480	1	0	0	A	A	A
3486977	Rv3121	cyp141	A469G	Lys157Glu	Probable cytochrome P450 141	Intermediate and metabolism pathway	N	N	1153	463	521	11	158	N	N	N
3514961	Rv3149	nuoE	G305A	Arg102His	Probable NADH dehydrogenase I	Intermediate and metabolism pathway	N	N	29	29	0	0	0	N	A	N
3526873	Rv3158	nuoN	G1084T	Ala362Ser	Probable NADH dehydrogenase I	Intermediate and metabolism pathway	N	N	10	1	9	0	0	N	N	N
3530955	Rv3161c	Rv3161c	G184C	Val62Leu	Possible dioxygenase	Intermediate and metabolism pathway	N	N	1011	480	520	11	0	N	N	N
3542315	Rv3174	Rv3174	G178A	Asp60Asn	Short-chain dehydrogenase/reductase	Intermediate and metabolism pathway	N	N	29	29	0	0	0	N	N	N
3665753	Rv3283	sseA	G826A	Glu276Lys	Thiosulfate sulfurtransferase SseA	Intermediate and metabolism pathway	N	Y	236	0	236	0	0	A	A	A
3684631	Rv3299c	atsB	C1333T	Arg445Trp	Probable arylsulfatase AtsB	Intermediate and metabolism pathway	N	N	12	12	0	0	0	A	A	A
3696723	Rv3309c	upp	C371G	Pro124Arg	Probable uracil phosphoribosyltransferase Upp	Intermediate and metabolism pathway	N	N	15	0	0	0	15	N	N	N
3771500	Rv3359	Rv3359	G157A	Ala53Thr	Possible oxidoreductase	Intermediate and metabolism pathway	N	N	29	29	0	0	0	A	A	A
3789276	Rv3375	amiD	C656A	Ala219Glu	Probable amidase AmiD	Intermediate and metabolism pathway	N	N	236	236	0	0	0	A	A	A
3819251	Rv3401	Rv3401	G1210A	Gly404Ser	Conserved protein	Intermediate and metabolism pathway	N	N	36	1	35	0	0	A	A	A
3855280	Rv3436c	glmS	G1610C	Gly537Ala	Glucosamine--fructose-6-phosphate aminotransferase	Intermediate and metabolism pathway	N	N	29	29	0	0	0	N	A	N
3886852	Rv3469c	mhpe	T232C	Ser78Pro	Probable 4-hydroxy-2-oxovalerate aldolase MhpE (HOA)	Intermediate and metabolism pathway	N	N	24	24	0	0	0	N	N	N
4008747	Rv3567c	hsaB	T536C	Ile179Thr	Possible oxidoreductase.	Intermediate and metabolism pathway	N	N	982	450	521	11	0	N	N	N
4014319	Rv3573c	fadE34	A1894C	Ile632Leu	Probable acyl-CoA dehydrogenase FadE34	Intermediate and metabolism pathway	N	N	55	0	55	0	0	N	N	N
4024079	Rv3581c	ispF	A269G	Gln90Arg	2C-methyl-D-erythritol 2,4-cyclodiphosphate synthase	Intermediate and metabolism pathway	N	N	482	480	2	0	0	N	N	N
4154910	Rv3710	leuA	A1171C	Lys391Gln	2-isopropylmalate synthase	Intermediate and metabolism pathway	N	N	25	8	10	0	7	N	N	N
4179182	Rv3729	Rv3729	A898G	Thr300Ala	Possible transferase	Intermediate and metabolism pathway	N	N	33	1	32	0	0	N	N	N
4220906	Rv3775	lipe	G1222A	Glu408Lys	Probable lipase LipE	Intermediate and metabolism pathway	N	N	14	0	1	0	13	N	A	A
4326807	Rv3854c	ethA	G667A	Glu223Lys	Monooxygenase EthA	Intermediate and metabolism pathway	N	N	11	11	0	0	0	N	N	N
4363544	Rv3883c	mycP1	T1214G	Leu405Arg	Membrane-anchored mycosin MycP1	Intermediate and metabolism pathway	Y	Y	14	0	14	0	0	N	A	N
38332	Rv0035	fadD34	G1074T	Glu358Asp	Probable fatty-acid-CoA ligase	lipid metabolism	N	N	237	237	0	0	0	N	N	N
172979	Rv0146	Rv0146	C769T	Gln257*	Possible methyltransferase	lipid metabolism	Y	N	77	77	0	0	0	N/A	N/A	N/A
294070	Rv0244c	fadE5	G1564A	Val522Ile	Probable acyl-CoA dehydrogenase	lipid metabolism	Y	N	6	0	2	0	4	N	N	N
484005	Rv0404	fadD30	G29T	Arg10Leu	Fatty-acid-AMP ligase FadD30	lipid metabolism	N	N	79	0	79	0	0	N	N	N
489935	Rv0405	pks6	G4205C	Arg1402Pro	Probable membrane bound polyketide synthase Pks6	lipid metabolism	N	N	1163	479	521	11	152	A	A	A
535490	Rv0447c	ufaA1	C1018G	Pro340Ala	Cyclopropane-phospholipid synthase related to mycolic acid synthesis	lipid metabolism	N	N	79	79	0	0	0	A	A	A
771950	Rv0672	fadE8	C467T	Thr156Ile	Probable acyl-CoA dehydrogenase	lipid metabolism	N	N	236	236	0	0	0	N	N	N
775021	Rv0675	echA5	C239T	Thr80Met	Probable enoyl-CoA hydratase EchA5	lipid metabolism	N	N	65	65	0	0	0	A	N	N
823876	Rv0731c	Rv0731c	G764A	Gly255Asp	Possible S-adenosylmethionine-dependent methyltransferase	lipid metabolism	N	N	18	18	0	0	0	N	N	N
955127	Rv0859	fadA	A51C	Lys17Asn	Possible acyl-CoA thiolase FadA	lipid metabolism	N	N	10	1	9	0	0	A	A	A
956603	Rv0860	fadB	C311T	Pro104Leu	Probable fatty oxidation protein	lipid metabolism	N	N	6	2	0	1	3	A	A	A
1336164	Rv1193	fadD36	C371T	Pro124Leu	Probable fatty-acid-CoA ligase	lipid metabolism	N	N	276	0	276	0	0	N	N	N
1674481	Rv1484	inhA	T280G	Ser94Ala	NADH-dependent enoyl-[acyl-carrier-protein] reductase InhA related to mycolic acid synthesis	lipid metabolism	N	N	8	8	0	0	0	N	N	N
1725885	Rv1527c	pks5	A2525T	Glu842Val	Probable polyketide synthase	lipid metabolism	N	Y	35	0	35	0	0	A	A	N
1765607	Rv1562c	treZ	C1536G	His512Gln	Maltooligosyltrehalose trehalohydrolase related to SL/PAT synthesis	lipid metabolism	N	N	8	0	7	0	1	N	N	N
1886432	Rv1662	pks8	G4729T	Glu1577*	Probable polyketide synthase	lipid metabolism	N	N	17	1	16	0	0	N/A	N/A	N/A
1890565	Rv1664	pks9	A2540G	Asp847Gly	Probable polyketide synthase	lipid metabolism	N	N	236	236	0	0	0	N	N	N
1943160	Rv1715	fadB3	C502T	Pro168Ser	3-hydroxybutyryl-CoA dehydrogenase	lipid metabolism	N	N	79	79	0	0	0	N	A	A
1978135	Rv1750c	fadD1	G1433A	Arg478Gln	Fatty-acid-CoA ligase	lipid metabolism	N	N	10	10	0	0	0	N	N	N
1993808	Rv1760	Rv1760	A656T	Glu219Val	Possible triacylglycerol synthase	lipid metabolism	N	N	528	459	0	5	64	N	N	N
2114734	Rv1866	Rv1866	G1595A	Arg532Gln	Conserved unknown protein	lipid metabolism	Y	N	237	237	0	0	0	N	N	A
2295943	Rv2048c	pks12	T11044C	Cys3682Arg	Polyketide synthase	lipid metabolism	Y	Y	6	0	0	2	4	N	N	N
2296042	Rv2048c	pks12	C10945G	Pro3649Ala	Polyketide synthase	lipid metabolism	Y	Y	1070	480	520	11	59	N	N	N
2296425	Rv2048c	pks12	G10562C	Arg3521Thr	Polyketide synthase	lipid metabolism	Y	Y	6	1	3	2	0	N	N	A
2300546	Rv2048c	pks12	T6441A	His2147Gln	Polyketide synthase	lipid metabolism	Y	Y	1072	397	519	9	147	N	N	N
2302033	Rv2048c	pks12	C4954T	Arg1652Cys	Polyketide synthase	lipid metabolism	Y	Y	526	0	504	2	20	N	N	N
2303153	Rv2048c	pks12	A3834C	Glu1278Asp	Polyketide synthase	lipid metabolism	Y	Y	29	29	0	0	0	N	N	N
2306472	Rv2048c	pks12	A515G	Tyr172Cys	Polyketide synthase	lipid metabolism	Y	Y	11	3	0	8	0	A	A	A
2662194	Rv2380c	mbtE	C4922T	Ala1641Val	Peptide synthetase MbtE	lipid metabolism	Y	N	55	0	55	0	0	N	N	N
2791222	Rv2484c	Rv2484c	C1273A	Leu425Ile	Possible triacylglycerol synthase	lipid metabolism	N	N	6	0	1	0	5	N	A	A
3036826	Rv2724c	fadE20	G466A	Val156Met	Probable acyl-CoA dehydrogenase FadE20	lipid metabolism	N	N	522	1	521	0	0	A	A	N
3097924	Rv2789c	fadE21	G1015T	Ala339Ser	Acyl-CoA dehydrogenase	lipid metabolism	N	N	13	12	0	0	1	N	N	N
3248028	Rv2931	ppsA	G2584A	Val862Ile	Type I polyketide synthase related to PDIM/PGL synthesis	lipid metabolism	N	N	17	0	12	0	5	N	N	N
3271280	Rv2935	ppsE	A3544G	Thr1182Ala	Type I polyketide synthase related to PDIM/PGL synthesis	lipid metabolism	N	N	27	21	6	0	0	N	N	N
3284640	Rv2941	fadD28	A1306G	Thr436Ala	Fatty-acid-AMP ligase related to PDIM/PGL synthesis	lipid metabolism	Y	Y	281	0	281	0	0	N	N	N
3296724	Rv2947c	pks15	G1117A	Gly373Arg	Polyketide synthase related to PDIM/PGL synthesis	lipid metabolism	N	Y	6	0	6	0	0	N	N	N
3496264	Rv3130c	tgs1	G103A	Ala35Thr	Triacylglycerol synthase	lipid metabolism	Y	N	236	236	0	0	0	N	N	N
3798212	Rv3383c	idsB	C278T	Pro93Leu	Possible polyprenyl synthetase IdsB	lipid metabolism	N	N	6	0	6	0	0	A	A	N
3815571	Rv3398c	idsA1	C536T	Ala179Val	geranylgeranyl pyrophosphate synthetase IdsA1	lipid metabolism	N	N	9	9	0	0	0	N	N	N
3899260	Rv3480c	Rv3480c	C1143G	Ile381Met	Possible triacylglycerol synthase	lipid metabolism	N	N	24	24	0	0	0	N	N	N
3908465	Rv3490	otsA	A230G	Glu77Gly	alpha-trehalose-phosphate synthase related to SL/PAT synthesis	lipid metabolism	N	N	279	0	279	0	0	N	N	N
3945304	Rv3513c	fadD18	C445G	Gln149Glu	Fatty-acid-CoA ligase	lipid metabolism	N	N	10	10	0	0	0	N	N	N
3959730	Rv3523	ltp3	T202C	Phe68Leu	lipid carrier protein	lipid metabolism	N	N	281	0	281	0	0	N	N	N
4185289	Rv3734c	tgs2	C602T	Pro201Leu	triacylglycerol synthase	lipid metabolism	N	N	8	8	0	0	0	N	A	N
4258106	Rv3800c	pks13	C3041T	Thr1014Met	Polyketide synthase related to mycolic acid synthesis	lipid metabolism	N	N	281	0	281	0	0	N	A	A
4292228	Rv3824c	papA1	G947A	Arg316His	Acyltransferase related to SL/PAT synthesis	lipid metabolism	Y	N	19	19	0	0	0	A	A	A
4300694	Rv3826	fadD23	A883G	Thr295Ala	Long chain fatty acid CoA ligase related to SL/PAT synthesis	lipid metabolism	N	N	229	229	0	0	0	N	N	N
3895360	Rv3478	ppe60	T935C	Leu312Ser	PE_PPE family PPE60	PE/PPE family	Y	N	5	5	0	0	0	N	A	N
131430	Rv0109	pe_pgrs1	C49T	His17Tyr	PE-PGRS family protein PE_PGRS1	PE_PPE family	N	N	34	0	34	0	0	N/A	A	N
150596	Rv0124	pe_pgrs2	G1064C	Gly355Ala	PE-PGRS family protein PE_PGRS2	PE_PPE family	N	N	15	1	14	0	0	N/A	N/A	N
335847	Rv0278c	pe_pgrs3	G464T	Gly155Val	PE-PGRS family protein PE_PGRS3	PE_PPE family	Y	N	21	20	1	0	0	N	A	A
335956	Rv0278c	pe_pgrs3	G355A	Ala119Thr	PE-PGRS family protein PE_PGRS3	PE_PPE family	Y	N	37	0	36	0	1	N	A	N
336081	Rv0278c	pe_pgrs3	T230C	Val77Ala	PE-PGRS family protein PE_PGRS3	PE_PPE family	Y	N	6	1	5	0	0	N	A	N
336590	Rv0279c	pe_pgrs4	C2484G	Ile828Met	PE-PGRS family protein PE_PGRS4	PE_PPE family	N	N	75	1	73	0	1	N/A	N/A	N
336592	Rv0279c	pe_pgrs4	A2482C	Ile828Leu	PE-PGRS family protein PE_PGRS4	PE_PPE family	N	N	70	1	68	0	1	N/A	N/A	N
337959	Rv0279c	pe_pgrs4	T1115G	Ile372Ser	PE-PGRS family protein PE_PGRS4	PE_PPE family	N	N	660	480	12	11	157	N/A	N/A	N
338020	Rv0279c	pe_pgrs4	T1054G	Cys352Gly	PE-PGRS family protein PE_PGRS4	PE_PPE family	N	N	639	459	12	11	157	N/A	N/A	A
338100	Rv0279c	pe_pgrs4	A974G	Asn325Ser	PE-PGRS family protein PE_PGRS4	PE_PPE family	N	N	660	480	12	11	157	N/A	N/A	N
338682	Rv0279c	pe_pgrs4	A392C	Asp131Ala	PE-PGRS family protein PE_PGRS4	PE_PPE family	N	N	8	1	0	7	0	N	A	N
338719	Rv0279c	pe_pgrs4	A355G	Thr119Ala	PE-PGRS family protein PE_PGRS4	PE_PPE family	N	N	8	6	1	0	1	N	N	N
338844	Rv0279c	pe_pgrs4	T230C	Val77Ala	PE-PGRS family protein PE_PGRS4	PE_PPE family	N	N	598	14	521	0	63	N	A	N
338845	Rv0279c	pe_pgrs4	G229A	Val77Met	PE-PGRS family protein PE_PGRS4	PE_PPE family	N	N	597	14	520	0	63	A	A	N
340132	Rv0280	ppe3	G769A	Glu257Lys	PPE family protein PPE3	PE_PPE family	Y	N	672	126	509	2	35	N	N	N
340175	Rv0280	ppe3	A812G	Glu271Gly	PPE family protein PPE3	PE_PPE family	Y	N	25	24	0	0	1	N	N	N
340713	Rv0280	ppe3	G1350A	Met450Ile	PPE family protein PPE3	PE_PPE family	Y	N	29	0	2	0	27	N	N	A
370734	Rv0304c	ppe5	T2031G	Phe677Leu	PPE family protein PPE5	PE_PPE family	N	N	26	0	26	0	0	N	N	N
373359	Rv0305c	ppe6	G2353T	Val785Phe	PPE family protein PPE6	PE_PPE family	N	N	19	19	0	0	0	N	N	A
373361	Rv0305c	ppe6	G2351A	Ser784Asn	PPE family protein PPE6	PE_PPE family	N	N	19	19	0	0	0	N	N	N
425871	Rv0355c	ppe8	G8809C	Gly2937Arg	PPE family protein PPE8	PE_PPE family	Y	N	25	0	25	0	0	N/A	N	A
431147	Rv0355c	ppe8	C3533G	Thr1178Arg	PPE family protein PPE8	PE_PPE family	Y	N	19	17	0	0	2	N/A	A	A
432536	Rv0355c	ppe8	G2144A	Gly715Asp	PPE family protein PPE8	PE_PPE family	Y	N	279	0	279	0	0	N/A	A	A
623877	Rv0532	pe_pgrs6	C1085T	Ala362Val	PE-PGRS family protein PE_PGRS6	PE_PPE family	Y	N	7	1	0	0	6	N/A	N/A	N
624315	Rv0532	pe_pgrs6	A1523C	Asp508Ala	PE-PGRS family protein PE_PGRS6	PE_PPE family	Y	N	5	0	5	0	0	N/A	N/A	A
673344	Rv0578c	pe_pgrs7	T2573A	Ile858Asn	PE-PGRS family protein PE_PGRS7	PE_PPE family	N	N	477	466	11	0	0	N/A	A	N
673416	Rv0578c	pe_pgrs7	G2501A	Ser834Asn	PE-PGRS family protein PE_PGRS7	PE_PPE family	N	N	19	15	4	0	0	N/A	N	N
673564	Rv0578c	pe_pgrs7	G2353A	Ala785Thr	PE-PGRS family protein PE_PGRS7	PE_PPE family	N	N	206	2	204	0	0	N/A	N	N
836272	Rv0746	pe_pgrs9	A572G	Glu191Gly	PE-PGRS family protein PE_PGRS9	PE_PPE family	N	N	1138	480	498	2	158	N/A	N/A	A
836454	Rv0746	pe_pgrs9	A754G	Thr252Ala	PE-PGRS family protein PE_PGRS9	PE_PPE family	N	N	875	479	227	11	158	N/A	N/A	N
836538	Rv0746	pe_pgrs9	A838G	Asn280Asp	PE-PGRS family protein PE_PGRS9	PE_PPE family	N	N	1142	478	495	11	158	N/A	N/A	N
836658	Rv0746	pe_pgrs9	A958G	Thr320Ala	PE-PGRS family protein PE_PGRS9	PE_PPE family	N	N	1139	478	496	11	154	N/A	N/A	N
929711	Rv0834c	pe_pgrs14	G775C	Ala259Pro	PE-PGRS family protein PE_PGRS14	PE_PPE family	Y	N	11	0	11	0	0	N/A	N/A	N
976897	Rv0878c	ppe13	A1307C	Gln436Pro	PPE family protein PPE13	PE_PPE family	N	N	48	7	14	0	27	N/A	N	N
1094140	Rv0978c	pe_pgrs17	C217G	Gln73Glu	PE-PGRS family protein PE_PGRS17	PE_PPE family	Y	N	73	73	0	0	0	N	N	N
1095490	Rv0980c	pe_pgrs18	T962C	Val321Ala	PE-PGRS family protein PE_PGRS18	PE_PPE family	Y	N	20	9	0	11	0	N	N	N
1095497	Rv0980c	pe_pgrs18	G955A	Asp319Asn	PE-PGRS family protein PE_PGRS18	PE_PPE family	Y	N	10	9	0	0	1	N	N	N
1095644	Rv0980c	pe_pgrs18	G808A	Ala270Thr	PE-PGRS family protein PE_PGRS18	PE_PPE family	Y	N	1010	478	521	11	0	N/A	A	A
1095739	Rv0980c	pe_pgrs18	A713C	Asp238Ala	PE-PGRS family protein PE_PGRS18	PE_PPE family	Y	N	6	0	6	0	0	N/A	A	A
1189382	Rv1067c	pe_pgrs19	C1043A	Thr348Asn	PE-PGRS family protein PE_PGRS19	PE_PPE family	N	N	18	1	17	0	0	N/A	N/A	N
1189745	Rv1067c	pe_pgrs19	T680C	Val227Ala	PE-PGRS family protein PE_PGRS19	PE_PPE family	N	N	7	2	3	0	2	N/A	N/A	N
1190093	Rv1067c	pe_pgrs19	T332G	Leu111Trp	PE-PGRS family protein PE_PGRS19	PE_PPE family	N	N	297	0	224	8	65	A	A	N
1191817	Rv1068c	pe_pgrs20	T332G	Leu111Trp	PE-PGRS family protein PE_PGRS20	PE_PPE family	N	N	497	480	14	1	2	A	N	N
1212362	Rv1087	pe_pgrs21	C803T	Ala268Val	PE-PGRS family protein PE_PGRS21	PE_PPE family	N	N	19	0	0	0	19	N/A	N/A	N
1216765	Rv1091	pe_pgrs22	G297C	Gln99His	PE-PGRS family protein PE_PGRS22	PE_PPE family	Y	N	77	77	0	0	0	A	A	N
1217682	Rv1091	pe_pgrs22	A1214C	Asp405Ala	PE-PGRS family protein PE_PGRS22	PE_PPE family	Y	N	7	0	0	0	7	N/A	N/A	A
1339436	Rv1196	ppe18	C88A	Gln30Lys	PPE family protein PPE18	PE_PPE family	Y	Y	116	0	112	0	4	N	N	N
1339444	Rv1196	ppe18	G96C	Trp32Cys	PPE family protein PPE18	PE_PPE family	Y	Y	78	78	0	0	0	A	A	A
1339511	Rv1196	ppe18	G163A	Val55Met	PPE family protein PPE18	PE_PPE family	Y	Y	22	8	9	1	4	N	N	N
1339512	Rv1196	ppe18	T164C	Val55Ala	PPE family protein PPE18	PE_PPE family	Y	Y	20	7	8	1	4	N	N	N
1339548	Rv1196	ppe18	T200C	Val67Ala	PPE family protein PPE18	PE_PPE family	Y	Y	9	9	0	0	0	N	N	N
1339713	Rv1196	ppe18	T365C	Ile122Thr	PPE family protein PPE18	PE_PPE family	Y	Y	9	8	1	0	0	N	N	N
1339820	Rv1196	ppe18	G472A	Ala158Thr	PPE family protein PPE18	PE_PPE family	Y	Y	9	1	8	0	0	N	N	N
1339823	Rv1196	ppe18	A475G	Thr159Ala	PPE family protein PPE18	PE_PPE family	Y	Y	18	1	8	9	0	N	N	N
1339905	Rv1196	ppe18	C557T	Ala186Val	PPE family protein PPE18	PE_PPE family	Y	Y	83	67	6	9	1	N	N	A
1340034	Rv1196	ppe18	A686C	Lys229Thr	PPE family protein PPE18	PE_PPE family	Y	Y	19	19	0	0	0	N	N	N
1340036	Rv1196	ppe18	A688G	Thr230Ala	PPE family protein PPE18	PE_PPE family	Y	Y	20	20	0	0	0	N	N	N
1340052	Rv1196	ppe18	G704T	Arg235Leu	PPE family protein PPE18	PE_PPE family	Y	Y	415	412	0	0	3	A	N	N
1340060	Rv1196	ppe18	A712C	Ile238Leu	PPE family protein PPE18	PE_PPE family	Y	Y	7	3	0	0	4	N	N	N
1340093	Rv1196	ppe18	A745G	Met249Val	PPE family protein PPE18	PE_PPE family	Y	Y	9	5	0	0	4	N	N	N
1340123	Rv1196	ppe18	A775G	Thr259Ala	PPE family protein PPE18	PE_PPE family	Y	Y	10	0	7	0	3	N	N	N
1340135	Rv1196	ppe18	A787C	Ser263Arg	PPE family protein PPE18	PE_PPE family	Y	Y	80	77	1	2	0	N	N	N
1340136	Rv1196	ppe18	G788A	Ser263Asn	PPE family protein PPE18	PE_PPE family	Y	Y	80	77	1	2	0	N	N	N
1340208	Rv1196	ppe18	G860A	Arg287Gln	PPE family protein PPE18	PE_PPE family	Y	Y	992	480	508	0	4	N	N	N
1340256	Rv1196	ppe18	G908C	Gly303Ala	PPE family protein PPE18	PE_PPE family	Y	Y	41	37	0	0	4	N	N	N
1340274	Rv1196	ppe18	T926C	Leu309Ser	PPE family protein PPE18	PE_PPE family	Y	Y	252	252	0	0	0	A	A	N
1340313	Rv1196	ppe18	A965C	Gln322Pro	PPE family protein PPE18	PE_PPE family	Y	Y	52	51	0	0	1	N	N	N
1340500	Rv1196	ppe18	G1152T	Met384Ile	PPE family protein PPE18	PE_PPE family	Y	Y	20	2	8	8	2	N	N	N
1488645	Rv1325c	pe_pgrs24	G1321C	Gly441Arg	PE-PGRS family protein PE_PGRS24	PE_PPE family	N	N	459	459	0	0	0	N	A	A
1532660	Rv1361c	ppe19	A974C	Gln325Pro	PPE family protein PPE19	PE_PPE family	Y	N	46	4	0	0	42	N	N	N
1532802	Rv1361c	ppe19	G832C	Glu278Gln	PPE family protein PPE19	PE_PPE family	Y	N	6	1	5	0	0	N	N	N
1533434	Rv1361c	ppe19	T200C	Val67Ala	PPE family protein PPE19	PE_PPE family	Y	N	9	7	1	0	1	N	N	N
1533470	Rv1361c	ppe19	C164T	Thr55Met	PPE family protein PPE19	PE_PPE family	Y	N	11	4	1	0	6	N	N	N
1533471	Rv1361c	ppe19	A163G	Thr55Ala	PPE family protein PPE19	PE_PPE family	Y	N	11	4	1	0	6	N	N	N
1533538	Rv1361c	ppe19	G96C	Trp32Cys	PPE family protein PPE19	PE_PPE family	Y	N	13	13	0	0	0	A	A	A
1533546	Rv1361c	ppe19	A88C	Lys30Gln	PPE family protein PPE19	PE_PPE family	Y	N	323	318	4	0	1	N	N	N
1618978	Rv1441c	pe_pgrs26	A707G	Asp236Gly	PE-PGRS family protein PE_PGRS26	PE_PPE family	Y	N	1009	477	521	11	0	N	N	A
1633412	Rv1450c	pe_pgrs27	C1216T	His406Tyr	PE-PGRS family protein PE_PGRS27	PE_PPE family	Y	N	5	0	0	2	3	N/A	N/A	A
1633523	Rv1450c	pe_pgrs27	G1105A	Ala369Thr	PE-PGRS family protein PE_PGRS27	PE_PPE family	Y	N	5	0	0	0	5	N/A	N/A	N
1634581	Rv1450c	pe_pgrs27	T47C	Leu16Ser	PE-PGRS family protein PE_PGRS27	PE_PPE family	Y	N	61	60	0	0	1	N	N	N
1634609	Rv1450c	pe_pgrs27	G19A	Ala7Thr	PE-PGRS family protein PE_PGRS27	PE_PPE family	Y	N	352	66	229	10	47	N	N	N
1636927	Rv1452c	pe_pgrs28	G1303A	Asp435Asn	PE-PGRS family protein PE_PGRS28	PE_PPE family	Y	N	7	2	3	0	2	N/A	N/A	N
1636936	Rv1452c	pe_pgrs28	C1294A	His432Asn	PE-PGRS family protein PE_PGRS28	PE_PPE family	Y	N	7	0	1	0	6	N/A	N/A	N
1636996	Rv1452c	pe_pgrs28	C1234G	Arg412Gly	PE-PGRS family protein PE_PGRS28	PE_PPE family	Y	N	31	28	1	0	2	N/A	N/A	A
1637034	Rv1452c	pe_pgrs28	C1196A	Ala399Asp	PE-PGRS family protein PE_PGRS28	PE_PPE family	Y	N	9	9	0	0	0	N/A	N/A	A
1637346	Rv1452c	pe_pgrs28	A884C	Glu295Ala	PE-PGRS family protein PE_PGRS28	PE_PPE family	Y	N	91	91	0	0	0	N/A	N/A	N
1638211	Rv1452c	pe_pgrs28	A19G	Thr7Ala	PE-PGRS family protein PE_PGRS28	PE_PPE family	Y	N	10	9	0	0	1	N	N	N
1932791	Rv1706c	ppe23	G1088A	Arg363Gln	PPE family protein PPE23	PE_PPE family	N	N	57	53	0	0	4	N/A	N/A	N
1983313	Rv1753c	ppe24	A1463C	Asn488Thr	PPE family protein PPE24	PE_PPE family	N	N	819	471	316	10	22	N	N	N
2026008	Rv1787	ppe25	C708G	Phe236Leu	PPE family protein PPE25	PE_PPE family	Y	Y	8	3	2	0	3	N	N	N
2026136	Rv1787	ppe25	G836C	Arg279Pro	PPE family protein PPE25	PE_PPE family	Y	Y	13	13	0	0	0	N	N	N
2026619	Rv1788	pe18	C143G	Ser48Trp	PE family protein PE18	PE_PPE family	Y	Y	17	2	0	0	15	A	A	A
2043895	Rv1802	ppe30	C512T	Pro171Leu	PPE family protein PPE30	PE_PPE family	Y	N	23	0	23	0	0	N/A	N	N
2045846	Rv1803c	pe_pgrs32	G997A	Gly333Ser	PE-PGRS family protein PE_PGRS32	PE_PPE family	N	N	33	1	32	0	0	N/A	A	N
2163375	Rv1917c	ppe34	A3937G	Asn1313Asp	PPE family protein PPE34	PE_PPE family	Y	N	12	0	7	0	5	N	N	N
2164226	Rv1917c	ppe34	G3086C	Gly1029Ala	PPE family protein PPE34	PE_PPE family	Y	N	79	79	0	0	0	N	A	A
2226701	Rv1983	pe_pgrs35	C458G	Ala153Gly	PE-PGRS family protein PE_PGRS35	PE_PPE family	Y	N	235	235	0	0	0	N	A	N
2601576	Rv2328	pe23	T846G	Ser282Arg	PE family protein PE23	PE_PPE family	N	N	534	2	521	11	0	N/A	N	A
2635577	Rv2353c	ppe39	A16G	Arg6Gly	PPE family protein PPE39	PE_PPE family	N	N	7	1	6	0	0	N/A	N	A
2802359	Rv2490c	pe_pgrs43	C3878T	Ala1293Val	PE-PGRS family protein PE_PGRS43	PE_PPE family	Y	N	36	1	35	0	0	N/A	N/A	A
2923106	Rv2591	pe_pgrs44	G1556T	Gly519Val	PE-PGRS family protein PE_PGRS44	PE_PPE family	N	N	101	101	0	0	0	N/A	N	A
2923115	Rv2591	pe_pgrs44	T1565G	Val522Gly	PE-PGRS family protein PE_PGRS44	PE_PPE family	N	N	23	23	0	0	0	N/A	N	N
2923118	Rv2591	pe_pgrs44	A1568C	Asn523Thr	PE-PGRS family protein PE_PGRS44	PE_PPE family	N	N	6	6	0	0	0	N/A	N	N
2943895	Rv2615c	pe_pgrs45	G1091A	Gly364Asp	PE-PGRS family protein PE_PGRS45	PE_PPE family	N	N	30	30	0	0	0	N	A	A
2960497	Rv2634c	pe_pgrs46	G1945C	Gly649Arg	PE-PGRS family protein PE_PGRS46	PE_PPE family	Y	N	17	17	0	0	0	N/A	N/A	A
3054724	Rv2741	pe_pgrs47	A811G	Ser271Gly	PE-PGRS family protein PE_PGRS47	PE_PPE family	N	N	1139	450	520	11	158	N/A	N	N
3078178	Rv2769c	pe27	G808A	Val270Met	PE family protein PE27	PE_PPE family	Y	N	1029	480	520	11	18	N	N	N
3078579	Rv2769c	pe27	C407T	Ala136Val	PE family protein PE27	PE_PPE family	Y	N	95	0	95	0	0	N	A	N
3079877	Rv2770c	ppe44	T581C	Phe194Ser	PPE family protein PPE44	PE_PPE family	Y	N	1011	480	520	11	0	A	N	N
3162805	Rv2853	pe_pgrs48	C538G	Arg180Gly	PE-PGRS family protein PE_PGRS48	PE_PPE family	Y	N	1126	480	520	11	115	N/A	N	N
3201219	Rv2892c	ppe45	G802T	Gly268Cys	PPE family protein PPE45	PE_PPE family	N	N	18	17	1	0	0	A	N	N
3377271	Rv3018c	ppe46	C973G	Leu325Val	PPE family protein PPE46	PE_PPE family	Y	Y	23	17	0	0	6	N/A	N	N
3380982	Rv3022A	pe29	A12C	Arg4Ser	PE family protein PE29	PE_PPE family	N	N	59	0	58	0	1	N/A	N	A
3529067	Rv3159c	ppe53	C97G	Arg33Gly	PPE family protein PPE53	PE_PPE family	N	N	557	30	521	1	5	N	N	N
3730390	Rv3343c	ppe54	C6546G	Phe2182Leu	PPE family protein PPE54	PE_PPE family	Y	N	10	6	2	0	2	N/A	N	N
3730394	Rv3343c	ppe54	C6542T	Ala2181Val	PPE family protein PPE54	PE_PPE family	Y	N	9	6	2	0	1	N/A	N	N
3730466	Rv3343c	ppe54	T6470C	Ile2157Thr	PPE family protein PPE54	PE_PPE family	Y	N	684	369	226	9	80	N/A	N	A
3730616	Rv3343c	ppe54	C6320T	Ala2107Val	PPE family protein PPE54	PE_PPE family	Y	N	40	17	23	0	0	N/A	N	N
3732118	Rv3343c	ppe54	C4818G	Phe1606Leu	PPE family protein PPE54	PE_PPE family	Y	N	316	316	0	0	0	N/A	N	N
3732122	Rv3343c	ppe54	C4814T	Ala1605Val	PPE family protein PPE54	PE_PPE family	Y	N	322	322	0	0	0	N/A	N	N
3732194	Rv3343c	ppe54	T4742C	Ile1581Thr	PPE family protein PPE54	PE_PPE family	Y	N	24	15	7	0	2	N/A	N	A
3732258	Rv3343c	ppe54	C4678G	Gln1560Glu	PPE family protein PPE54	PE_PPE family	Y	N	10	10	0	0	0	N/A	N	N
3732344	Rv3343c	ppe54	C4592T	Ala1531Val	PPE family protein PPE54	PE_PPE family	Y	N	102	24	78	0	0	N/A	N	N
3734121	Rv3343c	ppe54	G2815A	Asp939Asn	PPE family protein PPE54	PE_PPE family	Y	N	439	439	0	0	0	N/A	N	N
3735673	Rv3343c	ppe54	G1263C	Leu421Phe	PPE family protein PPE54	PE_PPE family	Y	N	22	1	15	0	6	N/A	N	A
3735677	Rv3343c	ppe54	T1259C	Val420Ala	PPE family protein PPE54	PE_PPE family	Y	N	23	1	15	0	7	N/A	N	N
3735749	Rv3343c	ppe54	T1187C	Ile396Thr	PPE family protein PPE54	PE_PPE family	Y	N	323	318	2	0	3	N/A	N	N
3735813	Rv3343c	ppe54	G1123C	Glu375Gln	PPE family protein PPE54	PE_PPE family	Y	N	67	37	25	0	5	N/A	N	N
3735899	Rv3343c	ppe54	C1037T	Ala346Val	PPE family protein PPE54	PE_PPE family	Y	N	57	55	2	0	0	N/A	N	N
3737371	Rv3344c	pe_pgrs49	C630A	Asn210Lys	PE-PGRS family protein PE_PGRS49	PE_PPE family	N	N	9	1	3	1	4	N/A	N/A	N
3738516	Rv3345c	pe_pgrs50	G4259A	Ser1420Asn	PE-PGRS family protein PE_PGRS50	PE_PPE family	N	N	5	1	4	0	0	N/A	N/A	N
3738535	Rv3345c	pe_pgrs50	C4240A	His1414Asn	PE-PGRS family protein PE_PGRS50	PE_PPE family	N	N	5	0	0	0	5	N/A	N/A	N
3738880	Rv3345c	pe_pgrs50	A3895C	Asn1299His	PE-PGRS family protein PE_PGRS50	PE_PPE family	N	N	25	25	0	0	0	N/A	N/A	N
3745483	Rv3347c	ppe55	G7702T	Val2568Leu	PPE family protein PPE55	PE_PPE family	Y	N	481	480	0	0	1	N	A	A
3746406	Rv3347c	ppe55	C6779T	Ala2260Val	PPE family protein PPE55	PE_PPE family	Y	N	6	1	0	0	5	A	A	A
3746756	Rv3347c	ppe55	T6429G	Ser2143Arg	PPE family protein PPE55	PE_PPE family	Y	N	37	0	37	0	0	A	A	A
3746873	Rv3347c	ppe55	T6312G	Ser2143Arg	PPE family protein PPE55	PE_PPE family	Y	N	154	153	1	0	0	A	A	A
3750177	Rv3347c	ppe55	T3008A	Ile2104Met	PPE family protein PPE55	PE_PPE family	Y	N	53	23	29	1	0	A	A	N
3750178	Rv3347c	ppe55	T3007G	Phe1003Tyr	PPE family protein PPE55	PE_PPE family	Y	N	14	5	9	0	0	N	N	N
3750193	Rv3347c	ppe55	C2992T	Phe1003Val	PPE family protein PPE55	PE_PPE family	Y	N	22	21	1	0	0	N	N	A
3750205	Rv3347c	ppe55	G2980A	Leu998Phe	PPE family protein PPE55	PE_PPE family	Y	N	640	393	243	4	0	N	N	N
3750210	Rv3347c	ppe55	A2975C	Asp994Asn	PPE family protein PPE55	PE_PPE family	Y	N	696	415	276	5	0	N	N	A
3750417	Rv3347c	ppe55	T2768A	Asn992Thr	PPE family protein PPE55	PE_PPE family	Y	N	1008	480	517	11	0	N	N	N
3750421	Rv3347c	ppe55	A2764G	Phe923Tyr	PPE family protein PPE55	PE_PPE family	Y	N	1007	480	516	11	0	N	N	N
3750805	Rv3347c	ppe55	T2380G	Ser922Gly	PPE family protein PPE55	PE_PPE family	Y	N	47	47	0	0	0	N	N	A
3750808	Rv3347c	ppe55	G2377A	Phe794Val	PPE family protein PPE55	PE_PPE family	Y	N	46	46	0	0	0	N	N	N
3757262	Rv3350c	ppe56	A9841T	Asp793Asn	PPE family protein PPE56	PE_PPE family	Y	N	15	15	0	0	0	N/A	N	N
3759521	Rv3350c	ppe56	A7582C	Thr3281Ser	PPE family protein PPE56	PE_PPE family	Y	N	16	15	0	1	0	N/A	N	N
3763336	Rv3350c	ppe56	C3767A	Pro1256Gln	PPE family protein PPE56	PE_PPE family	Y	N	6	6	0	0	0	N/A	A	A
3766696	Rv3350c	ppe56	C407T	Ala136Val	PPE family protein PPE56	PE_PPE family	Y	N	96	1	1	0	94	N/A	N	N
3766768	Rv3350c	ppe56	C335T	Ala112Val	PPE family protein PPE56	PE_PPE family	Y	N	13	0	13	0	0	N/A	N	N
3766777	Rv3350c	ppe56	T326C	Leu109Pro	PPE family protein PPE56	PE_PPE family	Y	N	23	2	21	0	0	N/A	A	A
3766778	Rv3350c	ppe56	C325G	Leu109Val	PPE family protein PPE56	PE_PPE family	Y	N	22	2	20	0	0	N/A	N	N
3766852	Rv3350c	ppe56	A251T	Glu84Val	PPE family protein PPE56	PE_PPE family	Y	N	42	2	34	0	6	N/A	N	N
3802373	Rv3388	pe_pgrs52	A721G	Thr241Ala	PE-PGRS family protein PE_PGRS52	PE_PPE family	N	N	52	15	0	0	37	N/A	A	N
3842620	Rv3425	ppe57	A382G	Thr128Ala	PPE family protein PPE57	PE_PPE family	Y	N	1084	416	517	11	140	N	N	N
3842669	Rv3425	ppe57	G431A	Arg144His	PPE family protein PPE57	PE_PPE family	Y	N	6	6	0	0	0	N	N	N
3842729	Rv3425	ppe57	T491C	Pro164Leu	PPE family protein PPE57	PE_PPE family	Y	N	6	0	6	0	0	N	A	N
3843418	Rv3426	ppe58	A383G	His128Arg	PPE family protein PPE58	PE_PPE family	N	N	67	64	3	0	0	N	A	N
3843423	Rv3426	ppe58	A388G	Ser130Gly	PPE family protein PPE58	PE_PPE family	N	N	67	64	3	0	0	N	N	N
3843559	Rv3426	ppe58	A524G	Glu175Gly	PPE family protein PPE58	PE_PPE family	N	N	64	64	0	0	0	N/A	N/A	N
3847235	Rv3429	ppe59	C71T	Ser24Phe	PPE family protein PPE59	PE_PPE family	Y	N	431	0	431	0	0	N	N	N
3847238	Rv3429	ppe59	C74T	Ala25Val	PPE family protein PPE59	PE_PPE family	Y	N	443	0	442	0	1	N	N	N
3847351	Rv3429	ppe59	A187T	Met63u	PPE family protein PPE59	PE_PPE family	Y	N	482	480	1	0	1	N	N	N
3847364	Rv3429	ppe59	C200T	Ala67Val	PPE family protein PPE59	PE_PPE family	Y	N	15	0	13	0	2	N	N	N
3847367	Rv3429	ppe59	G203A	Gly68Glu	PPE family protein PPE59	PE_PPE family	Y	N	15	0	13	0	2	N	N	N
3847507	Rv3429	ppe59	G343A	Val115Met	PPE family protein PPE59	PE_PPE family	Y	N	12	12	0	0	0	N	N	N
3847508	Rv3429	ppe59	T344G	Val115Gly	PPE family protein PPE59	PE_PPE family	Y	N	12	12	0	0	0	A	A	N
3847511	Rv3429	ppe59	A347G	His116Arg	PPE family protein PPE59	PE_PPE family	Y	N	17	17	0	0	0	N	N	N
3847546	Rv3429	ppe59	A382G	Thr128Ala	PPE family protein PPE59	PE_PPE family	Y	N	5	5	0	0	0	N	N	N
3894513	Rv3478	ppe60	A88C	Lys30Gln	PPE family protein PPE60	PE_PPE family	Y	N	124	116	0	0	8	N	N	N
3894588	Rv3478	ppe60	G163A	Val55Met	PPE family protein PPE60	PE_PPE family	Y	N	138	126	9	0	3	N	N	N
3894589	Rv3478	ppe60	T164C	Val55Ala	PPE family protein PPE60	PE_PPE family	Y	N	137	125	9	0	3	N	N	N
3894625	Rv3478	ppe60	C200T	Ala67Val	PPE family protein PPE60	PE_PPE family	Y	N	19	4	2	2	11	N	N	N
3894678	Rv3478	ppe60	C253G	Gln85Glu	PPE family protein PPE60	PE_PPE family	Y	N	14	5	0	2	7	N	N	N
3894732	Rv3478	ppe60	A307G	Arg103Gly	PPE family protein PPE60	PE_PPE family	Y	N	506	1	503	2	0	N	N	N
3894874	Rv3478	ppe60	A449C	Glu150Ala	PPE family protein PPE60	PE_PPE family	Y	N	8	3	3	0	2	N	N	N
3894875	Rv3478	ppe60	G450C	Glu150Asp	PPE family protein PPE60	PE_PPE family	Y	N	8	3	3	0	2	N	A	N
3894883	Rv3478	ppe60	A458T	Tyr153Phe	PPE family protein PPE60	PE_PPE family	Y	N	12	5	5	0	2	N	N	N
3895129	Rv3478	ppe60	T704G	Leu235Arg	PPE family protein PPE60	PE_PPE family	Y	N	11	0	7	0	4	N	N	N
3895137	Rv3478	ppe60	C712A	Leu238Ile	PPE family protein PPE60	PE_PPE family	Y	N	10	3	7	0	0	N	N	N
3895200	Rv3478	ppe60	A775G	Thr259Ala	PPE family protein PPE60	PE_PPE family	Y	N	5	1	0	0	4	N	N	N
3895204	Rv3478	ppe60	A779G	Asn260Ser	PPE family protein PPE60	PE_PPE family	Y	N	5	1	0	0	4	N	N	N
3895232	Rv3478	ppe60	A807T	Leu269Phe	PPE family protein PPE60	PE_PPE family	Y	N	10	3	0	0	7	N	N	N
3895269	Rv3478	ppe60	G844C	Glu282Gln	PPE family protein PPE60	PE_PPE family	Y	N	348	337	1	0	10	N	N	N
3895281	Rv3478	ppe60	T856C	Trp286Arg	PPE family protein PPE60	PE_PPE family	Y	N	19	11	2	0	6	N	N	N
3895282	Rv3478	ppe60	G857A	Trp286*	PPE family protein PPE60	PE_PPE family	Y	N	20	12	2	0	6
3895399	Rv3478	ppe60	C974A	Pro325Gln	PPE family protein PPE60	PE_PPE family	Y	N	29	2	11	0	16	N	N	N
3927766	Rv3507	pe_pgrs53	G1198A	Gly400Ser	PE-PGRS family protein PE_PGRS53	PE_PPE family	Y	N	6	1	5	0	0	N/A	N/A	A
3928274	Rv3507	pe_pgrs53	C1706A	Thr569Asn	PE-PGRS family protein PE_PGRS53	PE_PPE family	Y	N	16	0	16	0	0	N/A	N/A	A
3928892	Rv3507	pe_pgrs53	A2324G	Asp775Gly	PE-PGRS family protein PE_PGRS53	PE_PPE family	Y	N	481	480	0	0	1	N/A	N/A	A
3930476	Rv3507	pe_pgrs53	A3908C	Asn1300Thr	PE-PGRS family protein PE_PGRS53	PE_PPE family	Y	N	290	288	0	0	2	N/A	N/A	N
3932770	Rv3508	pe_pgrs54	A1766C	Lys589Thr	PE-PGRS family protein PE_PGRS54	PE_PPE family	N	N	10	10	0	0	0	N/A	N/A	A
3932771	Rv3508	pe_pgrs54	A1767C	Lys589Asn	PE-PGRS family protein PE_PGRS54	PE_PPE family	N	N	8	8	0	0	0	N/A	N/A	A
3932821	Rv3508	pe_pgrs54	G1817A	Gly606Asp	PE-PGRS family protein PE_PGRS54	PE_PPE family	N	N	8	5	3	0	0	N/A	N/A	A
3934663	Rv3508	pe_pgrs54	A3659C	Asp1220Ala	PE-PGRS family protein PE_PGRS54	PE_PPE family	N	N	10	10	0	0	0	N/A	N/A	A
3934699	Rv3508	pe_pgrs54	G3695A	Ser1232Asn	PE-PGRS family protein PE_PGRS54	PE_PPE family	N	N	1009	439	474	9	87	N/A	N/A	N
3934734	Rv3508	pe_pgrs54	G3730A	Ala1244Thr	PE-PGRS family protein PE_PGRS54	PE_PPE family	N	N	752	280	459	0	13	N/A	N/A	N
3936547	Rv3508	pe_pgrs54	G5543A	Gly1848Asp	PE-PGRS family protein PE_PGRS54	PE_PPE family	N	N	47	47	0	0	0	N/A	N/A	A
3941499	Rv3511	pe_pgrs55	C1883A	Ala628Asp	PE-PGRS family protein PE_PGRS55	PE_PPE family	Y	N	135	109	23	2	1	N/A	N/A	N
3941516	Rv3511	pe_pgrs55	G1900A	Ala634Thr	PE-PGRS family protein PE_PGRS55	PE_PPE family	Y	N	108	107	1	0	0	N/A	N/A	N
3941568	Rv3511	pe_pgrs55	A1952C	Asn651Thr	PE-PGRS family protein PE_PGRS55	PE_PPE family	Y	N	11	0	1	0	10	N/A	N/A	N
3948347	Rv3514	pe_pgrs57	T2554G	Ser852Ala	PE-PGRS family protein PE_PGRS57	PE_PPE family	Y	N	10	1	0	9	0	N/A	N	N
3948362	Rv3514	pe_pgrs57	T2569G	Cys857Gly	PE-PGRS family protein PE_PGRS57	PE_PPE family	Y	N	37	14	11	8	4	N/A	N	A
3948648	Rv3514	pe_pgrs57	A2855C	Lys952Thr	PE-PGRS family protein PE_PGRS57	PE_PPE family	Y	N	7	0	0	0	7	N/A	N	N
3948649	Rv3514	pe_pgrs57	A2856C	Lys952Asn	PE-PGRS family protein PE_PGRS57	PE_PPE family	Y	N	8	1	0	0	7	N/A	N	N
3948929	Rv3514	pe_pgrs57	G3136C	Ala1046Pro	PE-PGRS family protein PE_PGRS57	PE_PPE family	Y	N	258	231	0	0	27	N/A	N/A	N
3949532	Rv3514	pe_pgrs57	C3739G	Pro1247Ala	PE-PGRS family protein PE_PGRS57	PE_PPE family	Y	N	11	0	11	0	0	N/A	N/A	N
3950177	Rv3514	pe_pgrs57	A4384C	Thr1462Pro	PE-PGRS family protein PE_PGRS57	PE_PPE family	Y	N	8	0	6	0	2	N/A	N/A	N
4277832	Rv3812	pe_pgrs62	C1262T	Pro421Leu	PE-PGRS family protein PE_PGRS62	PE_PPE family	Y	N	6	3	0	0	3	N	N	N
4350764	Rv3872	pe35	A20C	Asp7Ala	PE family protein PE35	PE_PPE family	N	Y	14	0	2	0	12	N	N	A
46588	Rv0042c	Rv0042c	G620A	Arg207Gln	Possible transcriptional regulatory protein (probably MarR-family)	Regulatory protein	N	N	95	94	1	0	0	N	N	N
288711	Rv0238	Rv0238	C284T	Ser95Leu	Probably TetR-family	Regulatory protein	N	N	29	29	0	0	0	N	A	N
364854	Rv0302	Rv0302	C250G	His84Asp	Probable transcriptional regulatory protein	Regulatory protein	N	N	281	0	281	0	0	N	N	N
464914	Rv0386	Rv0386	G1504A	Glu502Lys	LuxR/uhpA family	Regulatory protein	N	N	237	237	0	0	0	N	A	A
555991	Rv0465c	Rv0465c	T316C	Cys106Arg	Probable transcriptional regulatory protein	Regulatory protein	N	N	1010	480	519	11	0	A	N	N
670545	Rv0576	Rv0576	G698A	Arg233His	Probable transcriptional regulatory protein (possibly ArsR-family)	Regulatory protein	N	N	1011	480	520	11	0	A	N	A
791249	Rv0691c	Rv0691c	G418A	Ala140Thr	Probable transcriptional regulatory protein	Regulatory protein	N	N	279	0	279	0	0	A	A	N
886115	Rv0792c	Rv0792c	A532G	Thr178Ala	Probable transcriptional regulatory protein (probably GntR-family)	Regulatory protein	N	N	65	0	64	0	1	N	N	N
911347	Rv0818	Rv0818	A376G	Lys126Glu	Transcriptional regulatory protein	Regulatory protein	N	N	11	11	0	0	0	N	N	N
911402	Rv0818	Rv0818	G431A	Arg144His	Transcriptional regulatory protein	Regulatory protein	N	N	8	8	0	0	0	N	N	N
941722	Rv0845	Rv0845	T533G	Ile178Ser	Possible sensor part of a two component regulatory system	Regulatory protein	N	N	78	0	78	0	0	N	N	N
993038	Rv0891c	Rv0891c	G418T	Glu140*	Possible transcriptional regulatory protein	Regulatory protein	N	N	6	1	0	0	5
1038755	Rv0931c	pknD	C1160T	Ala387Val	Transmembrane serine/threonine-protein kinase D PknD	Regulatory protein	Y	Y	18	0	16	0	2	N	N	N
1151304	Rv1028c	kdpD	G383T	Arg128Leu	Member of the two-component regulatory system KDPD/KDPE	Regulatory protein	Y	N	78	0	78	0	0	A	A	A
1158470	Rv1033c	trcR	C267A	Asp89Glu	Two component transcriptional regulator TrcR	Regulatory protein	N	N	12	12	0	0	0	A	A	A
1253330	Rv1129c	Rv1129c	G1205A	Gly402Glu	Probable transcriptional regulator protein	Regulatory protein	N	N	8	0	4	0	4	N	N	A
1363330	Rv1219c	Rv1219c	G32C	Arg11Thr	Probable transcriptional regulatory protein	Regulatory protein	N	N	18	17	1	0	0	A	A	A
1646283	Rv1460	Rv1460	C98T	Thr33Ile	Probable transcriptional regulatory protein	Regulatory protein	N	N	13	1	12	0	0	A	N	N
2183221	Rv1931c	Rv1931c	C19T	Pro7Ser	Probable transcriptional regulator protein	Regulatory protein	N	N	237	237	0	0	0	A	A	N
2641300	Rv2358	smtB	G55A	Glu19Lys	Probable transcriptional regulatory protein SmtB	Regulatory protein	N	N	237	237	0	0	0	N	N	N
2948512	Rv2621c	Rv2621c	G47A	Arg16His	Possible transcriptional regulatory protein	Regulatory protein	N	N	20	17	3	0	0	A	A	N
3490332	Rv3124	moaR1	T827G	Leu276Arg	Transcriptional regulatory protein MoaR1	Regulatory protein	N	N	19	19	0	0	0	A	A	A
4187294	Rv3736	Rv3736	A661G	Ile221Val	Transcriptional regulatory protein (probably AraC/XylS-family)	Regulatory protein	N	N	11	11	0	0	0	N	N	N
4338365	Rv3862c	whiB6	T157C	Cys53Arg	Possible transcriptional regulatory protein WhiB-like WhiB6	Regulatory protein	N	Y	9	0	9	0	0	A	A	A
28858	Rv0024	Rv0024	C497T	Pro166Leu	Putative secreted protein P60-related protein	Virulence, detoxification, adaptation	N	Y	29	29	0	0	0	N	N	N
201748	Rv0171	mce1C	T817G	Leu273Val	Mce-family protein Mce1C	Virulence, detoxification, adaptation	Y	Y	27	0	26	0	1	N	A	N
332787	Rv0277c	vapC25	A350G	Glu117Gly	Possible toxin VapC25	Virulence, detoxification, adaptation	N	Y	6	1	1	0	4	N	N	A
332802	Rv0277c	vapC25	G335C	Gly112Ala	Possible toxin VapC25	Virulence, detoxification, adaptation	N	Y	5	1	0	0	4	A	N	N
332916	Rv0277c	vapC25	A221C	Asn74Thr	Possible toxin VapC25	Virulence, detoxification, adaptation	N	Y	31	30	0	0	1	N	N	A
332942	Rv0277c	vapC25	T195G	Asp65Glu	Possible toxin VapC25	Virulence, detoxification, adaptation	N	Y	5	1	0	0	4	N	N	N
332986	Rv0277c	vapC25	A151G	Thr51Ala	Possible toxin VapC25	Virulence, detoxification, adaptation	N	Y	8	2	2	0	4	N	N	N
333037	Rv0277c	vapC25	G100A	Asp34Asn	Possible toxin VapC25	Virulence, detoxification, adaptation	N	Y	29	29	0	0	0	N	N	N
686264	Rv0588	yrbE2B	G337A	Ala113Thr	Integral membrane protein in mce2 operon	Virulence, detoxification, adaptation	N	Y	281	0	281	0	0	N	A	N
694679	Rv0594	mce2F	C1443G	Asp481Glu	Mce-family protein Mce2F	Virulence, detoxification, adaptation	N	Y	19	17	0	2	0	N	N	N
841058	Rv0748	vapB31	T112C	Phe38Leu	Possible toxin VapC31	Virulence, detoxification, adaptation	N	Y	10	1	0	0	9	N	N	N
841378	Rv0749	vapC31	G151A	Ala51Thr	Possible toxin VapC31	Virulence, detoxification, adaptation	N	Y	13	13	0	0	0	N	N	N
841448	Rv0749	vapC31	C221A	Thr74Asn	Possible toxin VapC31	Virulence, detoxification, adaptation	N	Y	9	8	0	0	1	N	N	N
841495	Rv0749	vapC31	A268G	Met90Val	Possible toxin VapC31	Virulence, detoxification, adaptation	N	Y	480	476	0	0	4	N	N	N
841577	Rv0749	vapC31	G350A	Gly117Glu	Possible toxin VapC31	Virulence, detoxification, adaptation	N	Y	13	12	0	0	1	A	N	N
2148090	Rv1901	cinA	C429G	Ile143Met	Probable CinA-like protein CinA	Virulence, detoxification, adaptation	N	Y	65	65	0	0	0	A	N	N
2155168	Rv1908c	katG	G944C	Ser315Thr	Catalase-peroxidase-peroxynitritase T KatG	Virulence, detoxification, adaptation	Y	Y	88	17	58	5	8	A	A	A
2207914	Rv1964	yrbE3A	T215G	Ile72Ser	Integral membrane protein, part of mce3 operon	Virulence, detoxification, adaptation	N	Y	30	30	0	0	0	N	A	A
2209465	Rv1966	mce3A	G139A	Ala47Thr	Mce-family protein Mce3A	Virulence, detoxification, adaptation	Y	Y	1011	479	521	11	0	N	N	N
2211972	Rv1968	mce3C	A347G	Asp116Gly	Mce-family protein Mce3C	Virulence, detoxification, adaptation	N	Y	11	4	7	0	0	N	N	N
2213489	Rv1969	mce3D	A635C	His212Pro	Mce-family protein Mce3D	Virulence, detoxification, adaptation	Y	Y	29	29	0	0	0	N	N	A
2216370	Rv1971	mce3F	G1114C	Gly372Arg	Mce-family protein Mce3F	Virulence, detoxification, adaptation	N	Y	466	466	0	0	0	A	A	A
2216443	Rv1971	mce3F	C1187A	Ala396Glu	Mce-family protein Mce3F	Virulence, detoxification, adaptation	N	Y	1143	453	521	11	158	N	N	N
2364475	Rv2103c	vapC37	A46G	Thr16Ala	Possible toxin VapC37	Virulence, detoxification, adaptation	N	Y	282	2	280	0	0	N	N	N
3826501	Rv3407	vapB47	C250T	Arg84Cys	Possible antitoxin VapB47	Virulence, detoxification, adaptation	Y	Y	281	0	281	0	0	A	N	N
3916386	Rv3497c	mce4C	C571A	Arg191Ser	Mce-family protein Mce4D	Virulence, detoxification, adaptation	Y	Y	279	0	279	0	0	N	N	N
4204168	Rv3758c	proV	A250G	Asn84Asp	Possible osmoprotectant transport ATP-binding protein ABC transporter	Virulence, detoxification, adaptation	N	Y	276	0	276	0	0	N	N	N
* represented premature stop codon
Mutational effect on protein function was predicted by using three algorithms (SIFT, Polyphen-1 and SNAP). The program interpreted as N: neutral effect and A: deleterious effect on protein function.

## Sheet: SNPs in resistance gene
Table S1.2 The homoplastic SNPs found in resistance genes related to first- and second-line anti-TB drugs
TB drugs	SNP position	Gene (Rv)	Gene name	Nucleotide change	Mutation	No. of isolates	No of mutants distributed in				No. of mutants exhibiting resistance
							L1	L2	L3	L4	(total number of mutants)
Isoniazid	2155168	Rv1908c	katG	944G/C	Ser315Thr	85	17	55	5	8	82 (85)
	410280	Rv1484	iniB	19T/G	Leu307Val	8	0	8	0	0	0 (8)
	1674481	Rv0341	inhA	280T/G	Ser94Ala	6	6	0	0	0	6 (6)
	1673425			-15C/T	-15C/T at inhA promoter	33	21	7	0	5	29 (33)
Rifampicin	761139	Rv0667	rpoB	1333C/T	His445Tyr	17	3	12	0	2	17 (17)
	761155			1349C/T	Ser450Leu	15	5	6	2	2	14 (15)
Streptomycin	781822	Rv0682	rpsL	263A/G	Lys88Arg	20	2	17	0	1	15 (20)
	781687			128A/G	Lys43Arg	51	0	47	0	4	47 (51)
	4407944	Rv3919c	gidB	259C/T	premature stop codon	9	9	0	0	0	0 (9)
	4407980			233C/A	Pro75Thr	7	4	3	0	0	4 (7)
	1472359		rrs	-514A/C		10	0	10	0	0	8 (10)
	1472362			-517C/T		7	2	3	1	1	7 (7)
Etambutol	4248359	Rv3795	embB	1846C/A	Pro616Thr	29	29	0	0	0	0 (29)
	4248003			1490A/G	Gln497Arg	11	1	10	0	0	3 (11)
	4247429			916A/G	Met306Val	10	4	4	2	0	5 (10)
Ethionamide	4326807	Rv3854c	ethA	667G/A	Glu223Lys	11	11	0	0	0	N/A
	575907	Rv0486	mshA	C560T	Ala187Val	281	0	281	0	0	N/A
Fluoroquinolone	3005014	Rv2688c	Rv2688c	637T/C	Cys213Arg	10	0	10	0	0	N/A
	3005185			466C/A	Pro156Thr	1160	480	518	10	152	N/A
D-cycloserine	1930895	Rv1704c	cycA	562C/T	Pro188Ala	14	1	13	0	0	N/A
	3086788	Rv2780	ald	-32T/C	-32T/C at ald promoter	1073	479	521	11	62	N/A

## Sheet: SNPs in predicted promoter
Table S1.3 List of homoplastic SNPs in predicted promoter regions
Gene (Rv)	Gene name	Promoter score	SNP position	Nucleotide change*	Functional Annotation	Gene category	No. of isolates	No. of mutants distributed in
								L1	L2	L3	L4
Rv0010c	Rv0010c	0.65	13636	-78A/G	Probable conserved membrane protein	Cell wall and cell process	5	1	2	0	2
Rv0022c	whiB5	0.39	27487	-45C/T	Probable transcriptional regulatory protein WhiB-like	Regulatory protein	13	2	1	10	0
Rv0079	DATIN	0.88	88157	-47A/T	Dormancy associated translation inhibitor protein (DATIN)	Conserved hypothetical protein	10	1	5	2	2
Rv0145	Rv0145	0.71	171204	-11C/T	Possible S-adenosylmethionine-dependent methyltransferase	LInformation pathwayid metabolism	8	7	1	0	0
Rv0187	Rv0187	0.58	218599	-106T/C	Probable O-methyltransferase	Intermediate and metabolism pathway	13	0	2	11	0
Rv0413	mutT3	0.6	499631	-82C/T	Possible mutator protein MutT3	Information pathway	24	24	0	0	0
Rv0873	fadE10	0.18	970439	-66C/A	Probable acyl-CoA dehydrogenase FadE10	LInformation pathwayid metabolism	75	1	0	0	74
Rv1130	prpD	0.39	1254543	-12A/C	Possible methylcitrate dehydratase PrpD	Intermediate and metabolism pathway	269	269	0	0	0
Rv1357c	Rv1357c	0.72	1526311	-95C/A	Conserved hypothetical protein	Conserved hypothetical protein	279	0	279	0	0
Rv1450c	pe_pgrs27	0.37	1634762	-135G/A	PE-PGRS family protein PE_PGRS27	PE_PPE family	9	2	7	0	0
Rv1451	ctaB	0.23	1634970	-59G/A	Probable ctaB, cytochrome C oxidase assembly factor	Intermediate and metabolism pathway	13	8	0	0	5
Rv1530	adh	0.85	1731293	-80C/G	Probable alcohol dehydrogenase Adh	Intermediate and metabolism pathway	25	16	9	0	0
Rv1777	cyp144	0.64	2010614	-42G/A	Probable cytochrome P450 144 Cyp144	Intermediate and metabolism pathway	1000	480	509	11	0
Rv2172c	Rv2172c	0.55	2434658	-122T/G	Conserved hypothetical protein	Conserved hypothetical protein	8	0	8	0	0
Rv2295	Rv2295	0.82	2566768	-4A/C	Conserved hypothetical protein	Conserved hypothetical protein	1010	478	521	11	0
Rv2346c	esxO	0.26	2626189	-17G/T	Putative ESAT-6 like protein EsxO	Cell wall and cell process	5	5	0	0	0
Rv2641	cadl	0.73	2965900	-39C/T	Cadmium inducible protein CadI	Conserved hypothetical protein	54	51	2	1	0
Rv2744c	35kd_ag	0.49	3058156	93C/G	5kd_ag, conserved ala-rich protein 35-kd antigen	Conserved hypothetical protein	6	0	0	0	6
Rv2780	ald	0.79	3086788	-32T/C	Secreted L-alanine dehydrogenase Ald (TB43)	Intermediate and metabolism pathway	1070	479	521	11	59
Rv3370c	dnaE2	0.28	3784808	-68G/A	Probable DNA polymerase III (alpha chain) DnaE2	Information pathway	6	3	3	0	0
Rv3395A	Rv3395A	0.75	3811661	-58G/A	Probable membrane protein	Cell wall and cell process	7	1	0	0	6
Rv3477	pe31	0.51	3894066	-27G/A	PPE family protein PE31	PE_PPE family	6	4	2	0	0
Promoter score was predicted by using the Neural Network Promoter Prediction computer program
* Position of nucleotide change upstream start codon

## Sheet: SNPs in intergenic region
Table S1.4 List of homoplastic SNPs in intergenic regions of Mtb genes
SNP position	Gene (Rv)	Gene name	Nucleotide change*	Funational Annotation	Gene category	No. of isolates	No. of mutants distributed in				SNP location
							L1	L2	L3	L4
13636	Rv0010c	Rv0010c	-78A/G	Probable conserved membrane protein	Cell wall and cell process	5	1	2	0	2	within promoter
14891	Rv0013	trpG	-23G/A	Possible anthranilate synthase component II TrpG	Intermediate and metabolism pathway	6	3	0	0	3	no predicted promoter
27463	Rv0022c	whiB5	-21G/C	Probable transcriptional regulatory protein WhiB-like WhiB5	Regulatory protein	17	0	17	0	0	outside promoter
27487	Rv0022c	whiB5	-45C/T	Probable transcriptional regulatory protein WhiB-like WhiB5	Regulatory protein	13	2	1	10	0	within promoter
88157	Rv0079	Rv0079	-47A/T	Dormancy associated translation inhibitor protein (DATIN)	Conserved hypotheticals	10	1	5	2	2	within promoter
104712	Rv0094c	Rv0094c	-49G/A	Conserved hypothetical protein	Conserved hypotheticals	551	454	0	7	90	no predicted promoter
104767	Rv0094c	Rv0094c	-104G/A	Conserved hypothetical protein	Conserved hypotheticals	40	36	0	0	4	no predicted promoter
104773	Rv0094c	Rv0094c	-110G/A	Conserved hypothetical protein	Conserved hypotheticals	54	35	0	0	19	no predicted promoter
104775	Rv0094c	Rv0094c	-112T/C	Conserved hypothetical protein	Conserved hypotheticals	54	35	0	0	19	no predicted promoter
104785	Rv0094c	Rv0094c	122A/G	Conserved hypothetical protein	Conserved hypotheticals	9	8	0	0	1	no predicted promoter
154191	Rv0127	mak	-41A/G	Maltokinase Mak	Conserved hypotheticals	476	476	0	0	0	no predicted promoter
171204	Rv0145	Rv0145	-11C/T	Possible S-adenosylmethionine-dependent methyltransferase	Conserved hypotheticals	8	7	1	0	0	within promoter
218599	Rv0187	Rv0187	-106T/C	Probable O-methyltransferase	Intermediate and metabolism pathway	13	0	2	11	0	within promoter
260871	Rv0218	Rv0218	-53C/T	Probable conserved transmembrane protein	Cell wall and cell process	8	8	0	0	0	outside promoter
288386	Rv0238	Rv0238	-42G/T	Possible transcriptional regulatory protein (TetR-family)	Regulatory protein	118	118	0	0	0	outside promoter
295644	Rv0244c	fadE5	-11G/A	Probable acyl-CoA dehydrogenase FadE5	Lipid metabolism	13	0	3	0	10	outside promoter
309592	Rv0256c	ppe2	-45G/A	PPE family protein PPE2	PE_PPE family	19	19	0	0	0	no predicted promoter
483935	Rv0404	fadD30	-42T/G	Fatty-acid-AMP ligase FadD30	Lipid metabolism	1028	480	519	11	18	outside promoter
499631	Rv0413	mutT3	-82C/T	Possible mutator protein MutT3	Information pathway	24	24	0	0	0	within promoter
503328	Rv0418	lpqL	-168C/T	Probable lipoprotein aminopeptidase LpqL	Cell wall and cell process	12	0	0	0	12	outside promoter
569841	Rv0480c	Rv0480c	-35G/A	Possible amidohydrolase	Intermediate and metabolism pathway	12	9	2	0	1	no predicted promoter
569953	Rv0480c	Rv0480c	-147A/G	Possible amidohydrolase	Intermediate and metabolism pathway	5	1	1	2	1	no predicted promoter
580772	Rv0491	regX3	-37T/A	Two component sensory transduction protein	Regulatory protein	18	0	14	1	3	outside promoter
650749	Rv0559c	Rv0559c	-4C/T	Possible conserved secreted protein	Cell wall and cell process	19	19	0	0	0	no predicted promoter
684375	Rv0586	mce2R	-35T/C	Probable transcriptional regulatory protein Mce2R (GntR-family)	Regulatory protein	8	0	8	0	0	no predicted promoter
684376	Rv0586	mce2R	-34T/C	Probable transcriptional regulatory protein Mce2R (GntR-family)	Regulatory protein	15	0	2	11	2	no predicted promoter
811177	Rv0714	rplN	-196C/T	50S ribosomal protein L14 RplN	Information pathway	9	9	0	0	0	outside promoter
888755	Rv0794c	Rv0794c	-119A/C	Probable oxidoreductase	Intermediate and metabolism pathway	9	8	0	0	1	no predicted promoter
919574	Rv0825c	Rv0825c	-21A/G	Conserved hypothetical protein	Conserved hypotheticals	10	2	0	0	8	outside promoter
970439	Rv0873	fadE10	-66C/A	Probable acyl-CoA dehydrogenase FadE10	Lipid metabolism	75	1	0	0	74	within promoter
1094375	Rv0978c	pe_pgrs17	-19G/C	PE-PGRS family protein PE_PGRS17	PE_PPE family	9	0	8	0	1	outside promoter
1094472	Rv0978c	pe_pgrs17	-116C/T	PE-PGRS family protein PE_PGRS17	PE_PPE family	133	130	1	2	0	outside promoter
1094538	Rv0978c	pe_pgrs17	-182A/C	PE-PGRS family protein PE_PGRS17	PE_PPE family	133	127	4	2	0	outside promoter
1096470	Rv0980c	pe_pgrs18	-19C/G	PE-PGRS family protein PE_PGRS18	PE_PPE family	19	4	8	0	7	outside promoter
1096508	Rv0980c	pe_pgrs18	-57C/G	PE-PGRS family protein PE_PGRS18	PE_PPE family	500	158	327	0	15	no predicted promoter
1096510	Rv0980c	pe_pgrs18	-59T/C	PE-PGRS family protein PE_PGRS18	PE_PPE family	503	137	348	0	18	no predicted promoter
1096567	Rv0980c	pe_pgrs18	-116A/G	PE-PGRS family protein PE_PGRS18	PE_PPE family	507	17	480	0	10	no predicted promoter
1163419	Rv1040c	pe8	-43G/A	PPE family protein PE8	PE_PPE family	24	19	5	0	0	outside promoter
1175537	Rv1052	Rv1052	-186T/C	Conserved hypothetical protein	Conserved hypotheticals	10	9	0	0	1	outside promoter
1205919	Rv1080c	greA	-121C/T	transcription elongation factor GreA	Information pathway	8	0	7	1	0	no predicted promoter
1254543	Rv1130	prpD	-12A/C	Possible methylcitrate dehydratase PrpD	Conserved hypotheticals	269	269	0	0	0	within promoter
1340578	Rv1197	esxK	-81T/C	ESAT-6 like protein EsxK	Cell wall and cell process	17	4	12	0	1	outside promoter
1340657	Rv1197	esxK	-2A/G	ESAT-6 like protein EsxK	Cell wall and cell process	14	2	9	0	3	outside promoter
1526311	Rv1357c	Rv1357c	-95C/A	Conserved hypothetical protein	Conserved hypotheticals	279	0	279	0	0	within promoter
1634633	Rv1450c	pe_pgrs27	-6T/A	PE-PGRS family protein PE_PGRS27	PE_PPE family	24	19	3	0	2	outside promoter
1634636	Rv1450c	pe_pgrs27	-9A/T	PE-PGRS family protein PE_PGRS27	PE_PPE family	19	10	5	0	4	outside promoter
1634762	Rv1450c	pe_pgrs27	-135G/A	PE-PGRS family protein PE_PGRS27	PE_PPE family	9	2	7	0	0	within promoter
1634970	Rv1451	ctaB	-59G/A	Probable ctaB, cytochrome C oxidase assembly factor	Intermediate and metabolism pathway	13	8	0	0	5	within promoter
1635028	Rv1451	ctaB	-1C/T	Probable cytochrome C oxidase assembly factor CtaB	Intermediate and metabolism pathway	6	0	6	0	0	outside promoter
1638235	Rv1452c	pe_pgrs28	-6A/T	PE-PGRS family protein PE_PGRS28	PE_PPE family	11	2	4	2	3	outside promoter
1638238	Rv1452c	pe_pgrs28	-9T/A	PE-PGRS family protein PE_PGRS28	PE_PPE family	9	2	4	2	1	outside promoter
1638364	Rv1453	Rv1453	-17C/T	Possible transcriptional activator protein	Regulatory protein	611	438	173	0	0	outside promoter
1673425	Rv1483	fabG1	-15C/T	3-ketoacyl-acyl carrier protein reductase (mycolic acid biosynthesis)	Lipid metabolism	34	22	7	0	5	outside promoter
1731293	Rv1530	adh	-80C/G	Probable alcohol dehydrogenase Adh	Intermediate and metabolism pathway	25	16	9	0	0	within promoter
1774659	Rv1566c	Rv1566c	-39G/A	Conserved hypothetical protein	Virulence, detoxification, adaptation	281	0	281	0	0	outside promoter
1902374	Rv1678	Rv1678	-23C/T	Probable integral membrane protein	Cell wall and cell process	101	101	0	0	0	no predicted promoter
1902378	Rv1678	Rv1678	-19T/C	Probable integral membrane protein	Cell wall and cell process	21	21	0	0	0	no predicted promoter
1902386	Rv1678	Rv1678	-11C/A	Probable integral membrane protein	Cell wall and cell process	113	113	0	0	0	no predicted promoter
1955638	Rv1729c	Rv1729c	-69G/T	Possible S-adenosylmethionine-dependent methyltransferase	Conserved hypotheticals	13	13	0	0	0	no predicted promoter
2007807	Rv1774	Rv1774	-25C/T	Probable oxidoreductase	Intermediate and metabolism pathway	14	13	0	0	1	outside promoter
2010614	Rv1777	cyp144	-42G/A	Probable cytochrome P450 144 Cyp144	Intermediate and metabolism pathway	1000	480	509	11	0	within promoter
2058203	Rv1816	Rv1816	-53C/T	Possible transcriptional regulatory protein	Regulatory protein	94	0	1	0	93	outside promoter
2123169	Rv1872c	lldD2	-18A/C	Possible L-lactate dehydrogenase	Intermediate and metabolism pathway	966	288	521	11	146	no predicted promoter
2125879	Rv1877	Rv1877	-25C/T	Probable conserved integral membrane protein	Cell wall and cell process	237	237	0	0	0	outside promoter
2187287	Rv1935c	echA3	128G/A	Enoyl-CoA hydratase EchA3	Lipid metabolism	6	6	0	0	0	no predicted promoter
2225365	Rv1981c	nrdF1	-177A/G	Ribonucleoside-diphosphate reductase	Information pathway	279	0	279	0	0	outside promoter
2381029	Rv2123	ppe37	-42G/T	PPE family protein PPE37	PE_PPE family	26	0	26	0	0	outside promoter
2434658	Rv2172c	Rv2172c	-122T/G	Conserved hypotheticals	Conserved hypotheticals	8	0	8	0	0	within promoter
2441810	Rv2178c	aroG	-90G/C	3-deoxy-D-arabino-heptulosonate 7-phosphate synthase AroG	Intermediate and metabolism pathway	13	13	0	0	0	outside promoter
2471357	Rv2207	cobT	-54G/A	Probable nicotinate-nucleotide-dimethylbenzimidazol phosphoribosyltransferase	Intermediate and metabolism pathway	21	1	20	0	0	no predicted promoter
2566768	Rv2295	Rv2295	-4A/C	Conserved hypotheticals	Conserved hypotheticals	1010	478	521	11	0	within promoter
2626189	Rv2346c	esxO	-17G/T	Putative ESAT-6 like protein EsxO	Cell wall and cell process	5	5	0	0	0	within promoter
2626600	Rv2347c	esxP	-81C/T	ESAT-6 like protein EsxP	Cell wall and cell process	101	16	26	11	48	outside promoter
2713795	Rv2415c	Rv2415c	-11G/A	Conserved hypothetical protein	Conserved hypotheticals	1159	480	518	9	152	no predicted promoter
2715432	Rv2416c	eis	-100C/T	Enhanced intracellular survival protein Eis	Virulence, detoxification, adaptation	35	0	35	0	0	outside promoter
2945004	Rv2615c	pe_pgrs45	-19G/C	PE-PGRS family protein PE_PGRS45	PE_PPE family	10	9	0	0	1	outside promoter
2945101	Rv2615c	pe_pgrs45	-116T/C	PE-PGRS family protein PE_PGRS45	PE_PPE family	44	2	41	0	1	outside promoter
2945167	Rv2616	Rv2616	-163G/T	Conserved hypotheticals	Conserved hypotheticals	7	1	0	0	6	no predicted promoter
2953062	Rv2626c	hrp1	-69G/A	Conserved hypothetical protein	Conserved hypotheticals	12	12	0	0	0	no predicted promoter
2965900	Rv2641	cadl	-39C/T	Cadmium inducible protein CadI	Conserved hypotheticals	54	51	2	1	0	within promoter
3058156	Rv2744c	35kd_ag	-93C/G	5kd_ag, conserved ala-rich protein 35-kd antigen	Conserved hypotheticals	6	0	0	0	6	within promoter
3086788	Rv2780	ald	-32T/C	Secreted L-alanine dehydrogenase Ald (40 kDa antigen) (TB43)	Intermediate and metabolism pathway	1070	479	521	11	59	within promoter
3173107	Rv2860c	glnA	-107C/T	Probable glutamine synthetase GlnA4	Intermediate and metabolism pathway	11	3	5	0	3	outside promoter
3189580	Rv2878c	mpt53	-183A/G	Soluble secreted antigen Mpt53	Cell wall and cell process	349	349	0	0	0	outside promoter
3192354	Rv2882c	frr	-153C/G	Ribosome recycling factor Frr	Information pathway	6	0	5	0	1	no predicted promoter
3232703	Rv2920c	amt	-197C/T	Probable ammonium-transport integral membrane protein Amt	Cell wall and cell process	27	0	21	0	6	no predicted promoter
3241999	Rv2927c	Rv2927c	-40A/G	Conserved hypotheticals	Conserved hypotheticals	7	1	0	0	6	outside promoter
3302462	Rv2950c	fadD29	-7C/T	Fatty-acid-AMP synthetase	Lipid metabolism	9	2	7	0	0	no predicted promoter
3378419	Rv3018c	ppe46	-176C/G	PPE family protein PPE46	PE_PPE family	11	0	10	0	1	outside promoter
3482717	Rv3116	moeB2	-59A/G	Probable molybdenum cofactor biosynthesis protein MoeB2	Intermediate and metabolism pathway	58	0	58	0	0	outside promoter
3545402	Rv3176c	mesT	-102T/C	Probable epoxide hydrolase MesT	Virulence, detoxification, adaptation	19	2	17	0	0	outside promoter
3721244	Rv3334	Rv3334	-13C/T	Probable transcriptional regulatory protein (MerR-family)	Regulatory protein	6	1	5	0	0	outside promoter
3784808	Rv3370c	dnaE2	-68G/A	Probable DNA polymerase III (alpha chain) DnaE2	Information pathway	6	3	3	0	0	within promoter
3811661	Rv3395A	Rv3395A	-58G/A	Probable membrane protein	Cell wall and cell process	7	1	0	0	6	within promoter
3815005	Rv3397c	phyA	-7G/T	Probable phytoene synthase PhyA	Intermediate and metabolism pathway	17	2	0	0	15	no predicted promoter
3874206	Rv3453	Rv3453	-198G/A	Possible conserved transmembrane protein	Cell wall and cell process	23	0	23	0	0	outside promoter
3894066	Rv3477	pe31	-27G/A	PE family protein PE31	PE_PPE family	6	4	2	0	0	within promoter
3895727	Rv3479	Rv3479	-93C/A	Possible transmembrane protein	Cell wall and cell process	1011	480	520	11	0	outside promoter
3989107	Rv3550	echA20	-93C/T	Probable enoyl-CoA hydratase	Lipid metabolism	483	480	3	0	0	outside promoter
3995746	Rv3555c	Rv3555c	-47C/A	Conserved hypothetical protein	Conserved hypotheticals	12	0	0	0	12	outside promoter
4215793	Rv3770c	Rv3770c	-18T/G	Conserved Hypothetical leucine rich protein	Conserved hypotheticals	25	0	25	0	0	no predicted promoter
4221086	Rv3776	Rv3776	-3C/T	Conserved hypotheticals	Conserved hypotheticals	9	1	7	0	1	outside promoter
4323305	Rv3849	espR	-194G/A	ESX-1 transcriptional regulatory protein EspR	Regulatory protein	24	0	24	0	0	outside promoter
4329782	Rv3857c	Rv3857c	-168G/A	Possible membrane protein.	Cell wall and cell process	1011	479	521	11	0	outside promoter
4338603	Rv3862c	whiB6	-82C/T	Possible transcriptional regulatory protein WhiB-like WhiB6	Regulatory protein	459	459	0	0	0	outside promoter
4338635	Rv3862c	whiB6	-114T/G	Possible transcriptional regulatory protein WhiB-like WhiB6	Regulatory protein	6	1	0	0	5	outside promoter
4338732	Rv3863	Rv3863	-117G/A	Unknown alanine rich protein	Conserved hypotheticals	1143	459	521	11	152	outside promoter
4384007	Rv3898c	Rv3898c	-22C/G	Conserved hypotheticals	Conserved hypotheticals	1010	480	519	11	0	outside promoter
* Position of nucleotide change upstream start codon
